# Supplementary material for: Identification of FMRP target mRNAs in the developmental brain: FMRP might coordinate Ras/MAPK, Wnt/β-catenin, and mTOR signaling during corticogenesis
Source: Mol Brain. 2020 Dec 16;13:167. doi: 10.1186/s13041-020-00706-1 (PMC7739466; doi:10.1186/s13041-020-00706-1)
Supplement: Supplementary file 1 — Additional file 1: Table S1. 865 FMRP target genes identified using RIP-seq. [file 13041_2020_706_MOESM1_ESM.xlsx]

## Sheet: Table S1. 865 FMRP target genes
Table S1. 865 FMRP target genes identified using RIP-seq.
Test_id	gene_id	gene	locus	status	FMRP_FPKM	IgG_FPKM	log2(fold_change)	test_stat	p_value	q_value	significant
uc007ahn.1	uc007ahn.1	Arfgef1	chr1:10137506-10232670	OK	23.1687	9.33111	-1.31206	-6.68452	5e-05	0.000426456	yes
uc007cgv.2	uc007cgv.2	Phlpp1	chr1:106171868-106394245	OK	42.0826	16.5094	-1.34993	-7.32441	5e-05	0.000426456	yes
uc011wqy.1	uc011wqy.1	Nckap5	chr1:125913635-126830632	OK	12.9564	6.38332	-1.02129	-2.96237	0.0006	0.00396163	yes
uc011wrq.1	uc011wrq.1		chr1:131285250-131527361	OK	28.4068	8.88252	-1.6772	-3.16075	0.00085	0.00536559	yes
uc007cqj.1	uc007cqj.1	Sox13	chr1:133382299-133424212	OK	10.5954	2.92749	-1.8557	-4.29615	5e-05	0.000426456	yes
uc011wsg.1	uc011wsg.1	Kdm5b	chr1:134560177-134632878	OK	63.5663	29.4464	-1.11017	-4.85912	5e-05	0.000426456	yes
uc007cul.1	uc007cul.1	Kif21b	chr1:136131400-136178014	OK	252.392	120.23	-1.06987	-4.65156	5e-05	0.000426456	yes
uc011wsz.1	uc011wsz.1	Camsap2	chr1:136268122-136346104	OK	53.6717	21.3623	-1.32909	-5.37606	5e-05	0.000426456	yes
uc007cyb.2	uc007cyb.2	Tpr	chr1:150361310-150466165	OK	38.7522	17.4115	-1.15424	-5.75621	5e-05	0.000426456	yes
uc007czz.1	uc007czz.1	Dhx9	chr1:153455757-153487660	OK	51.3023	22.9815	-1.15855	-2.96455	0.0007	0.00453048	yes
uc007dav.1	uc007dav.1		chr1:154392518-154725920	OK	13.5274	4.58553	-1.56072	-8.24973	5e-05	0.000426456	yes
uc007dbs.2	uc007dbs.2	Cep350	chr1:155844963-155973255	OK	14.007	5.99304	-1.22479	-6.56751	5e-05	0.000426456	yes
uc007ddq.2	uc007ddq.2	Brinp2	chr1:158245268-158356260	OK	33.2278	10.4031	-1.67538	-8.41147	5e-05	0.000426456	yes
uc007dhp.2	uc007dhp.2	Kifap3	chr1:163779582-163917107	OK	45.0787	8.46958	-2.41208	-9.0511	5e-05	0.000426456	yes
uc007djb.2	uc007djb.2	Dcaf6	chr1:165329500-165460463	OK	19.2353	8.35224	-1.20352	-5.8046	5e-05	0.000426456	yes
uc007dlj.1	uc007dlj.1	Nuf2	chr1:169497933-169531464	OK	11.6033	5.79216	-1.00236	-2.61095	0.0012	0.00722522	yes
uc007dpn.2	uc007dpn.2	Copa	chr1:172066012-172122332	OK	122.636	44.4114	-1.46538	-7.03845	5e-05	0.000426456	yes
uc007dqn.2	uc007dqn.2	Igsf9	chr1:172482212-172498877	OK	12.5426	3.91848	-1.67847	-3.21766	0.0003	0.00216039	yes
uc007dvh.2	uc007dvh.2	Kif26b	chr1:178529124-178932857	OK	20.3936	9.33282	-1.12773	-5.99069	5e-05	0.000426456	yes
uc007dvo.1	uc007dvo.1	Cnst	chr1:179546528-179627473	OK	29.9891	14.405	-1.05787	-5.54727	5e-05	0.000426456	yes
uc011wxn.1	uc011wxn.1	Ahctf1	chr1:179744903-179804015	OK	18.2207	8.54347	-1.09268	-5.43653	5e-05	0.000426456	yes
uc007dvu.2	uc007dvu.2	Cdc42bpa	chr1:179961088-180196020	OK	32.4409	12.1678	-1.41475	-7.57704	5e-05	0.000426456	yes
uc007dwg.1	uc007dwg.1	Itpkb	chr1:180326968-180423659	OK	10.9066	5.33415	-1.03188	-4.88626	5e-05	0.000426456	yes
uc007dyk.1	uc007dyk.1	Susd4	chr1:182764905-182895654	OK	10.5428	4.25196	-1.31007	-4.85257	5e-05	0.000426456	yes
uc007dyz.1	uc007dyz.1	Iars2	chr1:185204167-185329401	OK	21.7708	10.066	-1.1129	-3.82202	5e-05	0.000426456	yes
uc007eai.1	uc007eai.1	Kctd3	chr1:188971095-189007840	OK	29.2737	13.7909	-1.08589	-5.58703	5e-05	0.000426456	yes
uc007ebi.2	uc007ebi.2	Rps6kc1	chr1:190772878-190911770	OK	18.966	6.14973	-1.62482	-6.74483	5e-05	0.000426456	yes
uc007ebr.2	uc007ebr.2	Vash2	chr1:190947645-190979296	OK	12.7952	4.37174	-1.54932	-3.05203	0.0002	0.00150602	yes
uc007aoj.2	uc007aoj.2	Dst	chr1:33908224-34308662	OK	24.1048	8.69778	-1.4706	-7.05568	5e-05	0.000426456	yes
uc011wjc.1	uc011wjc.1	Amer3	chr1:34579692-34590944	OK	17.1085	7.13059	-1.26262	-6.18846	5e-05	0.000426456	yes
uc056ycn.1	uc056ycn.1	Inpp4a	chr1:37299837-37410740	OK	12.5977	3.46291	-1.8631	-4.92677	5e-05	0.000426456	yes
uc011wjv.1	uc011wjv.1	Map4k4	chr1:39900912-40026310	OK	70.925	34.6492	-1.03347	-2.93766	0.00045	0.0030844	yes
uc007ave.1	uc007ave.1		chr1:43047268-43098637	OK	13.1512	6.4767	-1.02186	-3.46575	5e-05	0.000426456	yes
uc007avt.2	uc007avt.2		chr1:43933993-44003000	OK	14.6667	6.91769	-1.08418	-3.18676	0.00025	0.0018375	yes
uc007awi.2	uc007awi.2	Ercc5	chr1:44147743-44181260	OK	17.784	7.85653	-1.17861	-4.49244	5e-05	0.000426456	yes
uc007awt.1	uc007awt.1	Wdr75	chr1:45795500-45823613	OK	18.2102	8.58489	-1.08487	-4.89468	5e-05	0.000426456	yes
uc007ban.2	uc007ban.2	Plcl1	chr1:55405945-55754285	OK	10.8109	5.18408	-1.06032	-5.26787	5e-05	0.000426456	yes
uc007bcv.2	uc007bcv.2	Trak2	chr1:58900449-58973482	OK	31.9301	14.2334	-1.16564	-6.28715	5e-05	0.000426456	yes
uc007bdm.2	uc007bdm.2	Als2	chr1:59120934-59237231	OK	22.4308	7.24987	-1.62945	-8.11125	5e-05	0.000426456	yes
uc007bgc.2	uc007bgc.2	Zdbf2	chr1:63182570-63314575	OK	10.6508	4.31278	-1.30428	-6.62882	5e-05	0.000426456	yes
uc007bht.1	uc007bht.1	Pikfyve	chr1:65186682-65278696	OK	12.2267	5.05004	-1.27567	-6.46794	5e-05	0.000426456	yes
uc007bic.1	uc007bic.1	Map2	chr1:66175328-66442583	OK	54.8168	11.7163	-2.2261	-3.4172	0.00105	0.00644343	yes
uc007bkl.2	uc007bkl.2	Xrcc5	chr1:72307420-72394953	OK	18.6446	6.53935	-1.51154	-6.72561	5e-05	0.000426456	yes
uc007blg.3	uc007blg.3		chr1:73910230-74124449	OK	11.1561	5.40067	-1.04662	-5.3921	5e-05	0.000426456	yes
uc007bmn.2	uc007bmn.2	Zfp142	chr1:74566425-74588036	OK	11.2962	5.0496	-1.1616	-4.2877	5e-05	0.000426456	yes
uc007bmv.1	uc007bmv.1	Stk36	chr1:74601454-74636893	OK	14.8037	5.81049	-1.34922	-6.1644	5e-05	0.000426456	yes
uc007bpj.2	uc007bpj.2	Chpf	chr1:75474568-75479471	OK	17.3379	7.03755	-1.30078	-4.29791	5e-05	0.000426456	yes
uc007brp.2	uc007brp.2	Irs1	chr1:82233104-82291439	OK	36.279	16.9851	-1.09487	-5.35168	5e-05	0.000426456	yes
uc007bsy.1	uc007bsy.1	Trip12	chr1:84721188-84900486	OK	59.8073	21.8207	-1.45462	-6.92667	5e-05	0.000426456	yes
uc007bwr.2	uc007bwr.2	Gigyf2	chr1:87326997-87450810	OK	12.9637	3.43444	-1.91633	-3.24322	0.0001	0.000807772	yes
uc011wos.1	uc011wos.1	Dgkd	chr1:87853286-87944489	OK	42.1574	15.4049	-1.45239	-7.74801	5e-05	0.000426456	yes
uc007byv.1	uc007byv.1	Sh3bp4	chr1:89070461-89153793	OK	40.1106	14.3723	-1.4807	-7.74108	5e-05	0.000426456	yes
uc007byw.1	uc007byw.1	Agap1	chr1:89454810-89895282	OK	11.2429	1.58969	-2.8222	-5.52949	5e-05	0.000426456	yes
uc007byy.1	uc007byy.1	Agap1	chr1:89454810-89895282	OK	24.3972	7.52718	-1.69654	-5.52191	5e-05	0.000426456	yes
uc007cbw.2	uc007cbw.2	Rnpepl1	chr1:92910824-92920585	OK	38.115	18.2018	-1.06628	-5.55734	5e-05	0.000426456	yes
uc007cdg.3	uc007cdg.3	Kif1a	chr1:93015454-93101874	OK	130.179	58.9061	-1.144	-6.18406	5e-05	0.000426456	yes
uc007cdx.2	uc007cdx.2	Hdlbp	chr1:93405939-93478917	OK	58.181	13.7435	-2.0818	-8.74919	5e-05	0.000426456	yes
uc007cfk.4	uc007cfk.4	Ppip5k2	chr1:97706042-97770092	OK	26.1885	7.20033	-1.8628	-7.70005	5e-05	0.000426456	yes
uc007gyr.2	uc007gyr.2	Ppfia2	chr10:106466938-106933468	OK	12.4955	5.69514	-1.13361	-5.39458	5e-05	0.000426456	yes
uc007gzl.1	uc007gzl.1	Nav3	chr10:109683438-110000219	OK	31.786	8.89561	-1.83723	-9.81953	5e-05	0.000426456	yes
uc007ejq.1	uc007ejq.1	Shprh	chr10:11149429-11215273	OK	15.4197	7.04773	-1.12955	-4.95416	5e-05	0.000426456	yes
uc007hdl.2	uc007hdl.2	Mdm2	chr10:117688874-117710758	OK	16.8908	6.00458	-1.4921	-3.36458	5e-05	0.000426456	yes
uc007hec.2	uc007hec.2	Cand1	chr10:119198811-119240055	OK	40.0003	18.4975	-1.11268	-6.11204	5e-05	0.000426456	yes
uc007hfo.1	uc007hfo.1	Gns	chr10:121365089-121397253	OK	14.4121	6.25659	-1.20383	-3.71689	5e-05	0.000426456	yes
uc007hfv.1	uc007hfv.1	Xpot	chr10:121587379-121626316	OK	15.4699	7.37482	-1.06878	-5.46223	5e-05	0.000426456	yes
uc007hgc.2	uc007hgc.2	Srgap1	chr10:121780990-122047315	OK	31.3638	13.7109	-1.19378	-6.32144	5e-05	0.000426456	yes
uc007hgk.2	uc007hgk.2	Mon2	chr10:122992060-123076505	OK	18.7334	8.27601	-1.1786	-5.74227	5e-05	0.000426456	yes
uc007hij.2	uc007hij.2	Arhgef25	chr10:127182520-127190054	OK	34.7773	11.4237	-1.60611	-6.62816	5e-05	0.000426456	yes
uc007hjl.2	uc007hjl.2	R3hdm2	chr10:127380909-127499384	OK	52.7263	25.6563	-1.03921	-3.36566	5e-05	0.000426456	yes
uc007hmw.2	uc007hmw.2	Smarcc2	chr10:128459235-128490174	OK	83.8973	22.0048	-1.93081	-5.0105	5e-05	0.000426456	yes
uc007eli.1	uc007eli.1		chr10:13966076-14151378	OK	36.2436	1.75231	-4.3704	-10.7364	5e-05	0.000426456	yes
uc007emb.2	uc007emb.2	Reps1	chr10:18055939-18125155	OK	19.4767	1.17367	-4.05265	-5.14336	0.0002	0.00150602	yes
uc007eod.2	uc007eod.2	Ahi1	chr10:20952546-21080429	OK	17.2638	5.00139	-1.78735	-6.23278	5e-05	0.000426456	yes
uc011xcb.1	uc011xcb.1	Ptprk	chr10:28074819-28597397	OK	12.6925	4.80785	-1.40052	-5.84415	5e-05	0.000426456	yes
uc007esu.1	uc007esu.1	Soga3	chr10:29143995-29199628	OK	61.6749	5.87403	-3.39226	-6.96622	5e-05	0.000426456	yes
uc011xcd.1	uc011xcd.1	9330159F19Rik	chr10:29211642-29230779	OK	12.4068	2.38926	-2.37649	-5.60759	5e-05	0.000426456	yes
uc007ewd.1	uc007ewd.1	Rev3l	chr10:39732159-39875205	OK	20.0186	6.25828	-1.6775	-8.70169	5e-05	0.000426456	yes
uc007exk.1	uc007exk.1	Fig4	chr10:41188171-41303241	OK	14.1634	5.66577	-1.32183	-5.96557	5e-05	0.000426456	yes
uc007exp.2	uc007exp.2	Mical1	chr10:41476313-41490340	OK	10.6726	3.11247	-1.77778	-4.3522	5e-05	0.000426456	yes
uc007eye.2	uc007eye.2	Sesn1	chr10:41810573-41908436	OK	14.5517	3.65809	-1.99203	-5.48168	5e-05	0.000426456	yes
uc007eyk.2	uc007eyk.2		chr10:42181846-42184716	OK	24.2104	9.64076	-1.32841	-6.4322	5e-05	0.000426456	yes
uc007ezf.1	uc007ezf.1	Sobp	chr10:43002499-43174530	OK	27.7725	12.9302	-1.10291	-4.98555	5e-05	0.000426456	yes
uc007fak.2	uc007fak.2	Ascc3	chr10:50592668-50851202	OK	11.478	3.80385	-1.59333	-7.84125	5e-05	0.000426456	yes
uc007fdd.1	uc007fdd.1	Ranbp2	chr10:58446851-58494154	OK	30.7702	11.6209	-1.40482	-7.59788	5e-05	0.000426456	yes
uc007fgy.2	uc007fgy.2	Hk1	chr10:62268854-62379908	OK	33.2145	14.8244	-1.16384	-6.05359	5e-05	0.000426456	yes
uc007fnn.1	uc007fnn.1	Ank3	chr10:69398772-70027436	OK	41.8955	10.6571	-1.97498	-6.87042	5e-05	0.000426456	yes
uc007fnm.1	uc007fnm.1	Ank3	chr10:69398772-70027436	OK	16.0732	5.57116	-1.52861	-2.94662	0.00085	0.00536559	yes
uc007fne.1	uc007fne.1	Ank3	chr10:69398772-70027436	OK	37.6649	14.934	-1.33462	-4.22425	5e-05	0.000426456	yes
uc007fqb.2	uc007fqb.2	Bcr	chr10:75060895-75184923	OK	80.6788	31.9619	-1.33584	-7.36389	5e-05	0.000426456	yes
uc007fqe.2	uc007fqe.2	Specc1l	chr10:75212072-75312400	OK	49.5049	22.7069	-1.12444	-6.14721	5e-05	0.000426456	yes
uc011xgr.1	uc011xgr.1	Cabin1	chr10:75646109-75764357	OK	25.9448	5.92372	-2.13087	-3.34872	0.00035	0.00247367	yes
uc007fqx.1	uc007fqx.1	Cabin1	chr10:75646109-75764357	OK	42.6972	17.3945	-1.29551	-6.59913	5e-05	0.000426456	yes
uc011xgt.1	uc011xgt.1	Smarcb1	chr10:75896768-75921614	OK	36.1524	13.8502	-1.38419	-3.34542	0.0009	0.00563957	yes
uc033fql.1	uc033fql.1	Dip2a	chr10:76263048-76345291	OK	12.9555	3.10711	-2.05992	-7.26562	5e-05	0.000426456	yes
uc007fup.1	uc007fup.1	Mcm3ap	chr10:76449080-76515857	OK	41.3288	18.019	-1.19763	-6.36002	5e-05	0.000426456	yes
uc007fxm.1	uc007fxm.1	Trappc10	chr10:78186725-78244642	OK	49.4258	16.871	-1.55072	-8.30341	5e-05	0.000426456	yes
uc007fyw.1	uc007fyw.1	Mier2	chr10:79540244-79555128	OK	10.2726	1.64719	-2.64072	-4.94697	5e-05	0.000426456	yes
uc007geb.2	uc007geb.2	Csnk1g2	chr10:80622779-80640771	OK	100.601	13.7761	-2.8684	-5.47636	5e-05	0.000426456	yes
uc007gge.2	uc007gge.2	Eef2	chr10:81176630-81182509	OK	1180	527.659	-1.1611	-5.30569	5e-05	0.000426456	yes
uc007ggz.2	uc007ggz.2	Apba3	chr10:81268171-81291581	OK	12.2852	5.7278	-1.10086	-3.80278	5e-05	0.000426456	yes
uc007ght.1	uc007ght.1	Fzr1	chr10:81366878-81378370	OK	32.5374	14.6808	-1.14816	-3.9006	5e-05	0.000426456	yes
uc007gin.2	uc007gin.2	Aes	chr10:81559443-81566371	OK	100.322	4.40915	-4.50799	-4.50992	0.00075	0.00480958	yes
uc007gkh.2	uc007gkh.2	Aldh1l2	chr10:83487446-83534140	OK	10.1588	4.84853	-1.06712	-5.18047	5e-05	0.000426456	yes
uc056yhr.1	uc056yhr.1	Prdm4	chr10:85891967-85917142	OK	39.7955	11.6979	-1.76636	-6.64783	5e-05	0.000426456	yes
uc007grl.1	uc007grl.1	Gnptab	chr10:88379131-88447329	OK	11.079	0.358202	-4.95091	-5.60637	0.00035	0.00247367	yes
uc007grx.2	uc007grx.2	Utp20	chr10:88746606-88826814	OK	10.1545	3.5006	-1.53644	-7.62488	5e-05	0.000426456	yes
uc011xll.1	uc011xll.1	Uhrf1bp1l	chr10:89744990-89819869	OK	21.8718	6.59091	-1.73052	-5.43913	5e-05	0.000426456	yes
uc007gsw.2	uc007gsw.2	Uhrf1bp1l	chr10:89744990-89819869	OK	14.4613	5.56608	-1.37747	-3.28264	0.00015	0.00116473	yes
uc007gvh.2	uc007gvh.2	Vezt	chr10:93961521-94035799	OK	11.3256	4.81013	-1.23544	-5.59449	5e-05	0.000426456	yes
uc007gvz.3	uc007gvz.3	Plxnc1	chr10:94790865-94944578	OK	15.4407	4.6705	-1.72509	-8.63593	5e-05	0.000426456	yes
uc007gxi.1	uc007gxi.1	Poc1b	chr10:99107170-99197988	OK	13.4403	5.12872	-1.3899	-3.44754	5e-05	0.000426456	yes
uc007lmb.2	uc007lmb.2	Kat2a	chr11:100704745-100712467	OK	40.5506	10.8237	-1.90553	-6.95208	5e-05	0.000426456	yes
uc007lqu.1	uc007lqu.1	Hdac5	chr11:102195746-102230172	OK	90.8653	41.3266	-1.13666	-5.73196	5e-05	0.000426456	yes
uc007lrk.2	uc007lrk.2	Ubtf	chr11:102304562-102319096	OK	14.5941	3.48741	-2.06516	-3.43771	0.0007	0.00453048	yes
uc007lrr.3	uc007lrr.3	Rundc3a	chr11:102393402-102402939	OK	58.3669	28.3705	-1.04076	-3.55734	5e-05	0.000426456	yes
uc007lug.1	uc007lug.1	Plekhm1	chr11:103365091-103412664	OK	19.4165	9.4945	-1.03212	-5.32797	5e-05	0.000426456	yes
uc007lxm.1	uc007lxm.1	Tanc2	chr11:105589985-105929303	OK	20.1297	9.73518	-1.04804	-5.53417	5e-05	0.000426456	yes
uc007lzd.1	uc007lzd.1	Tex2	chr11:106502138-106612930	OK	10.5138	2.29034	-2.19865	-4.58734	5e-05	0.000426456	yes
uc007lzc.1	uc007lzc.1	Tex2	chr11:106502138-106612930	OK	15.2413	5.84908	-1.38171	-6.0933	5e-05	0.000426456	yes
uc007lzx.2	uc007lzx.2	Smurf2	chr11:106820063-106920715	OK	31.2684	15.3876	-1.02294	-5.48015	5e-05	0.000426456	yes
uc007mac.1	uc007mac.1	Bptf	chr11:107033080-107131922	OK	14.3992	1.96539	-2.8731	-5.94285	5e-05	0.000426456	yes
uc007maj.2	uc007maj.2	Nol11	chr11:107157407-107189381	OK	14.0751	1.37604	-3.35455	-5.94461	5e-05	0.000426456	yes
uc007mav.1	uc007mav.1	Helz	chr11:107531756-107686943	OK	20.4127	9.63354	-1.08333	-5.40127	5e-05	0.000426456	yes
uc007mbu.2	uc007mbu.2	Axin2	chr11:108920348-108950781	OK	31.5018	12.6904	-1.3117	-6.75651	5e-05	0.000426456	yes
uc007mch.1	uc007mch.1	Amz2	chr11:109425945-109573329	OK	32.5004	13.1446	-1.30599	-4.91649	5e-05	0.000426456	yes
uc007mes.1	uc007mes.1	Cog1	chr11:113244853-113684151	OK	22.3886	4.89506	-2.19336	-2.969	0.0009	0.00563957	yes
uc007mil.1	uc007mil.1	2310067B10Rik	chr11:115765432-115799033	OK	54.2109	23.5826	-1.20086	-6.29129	5e-05	0.000426456	yes
uc007mkg.2	uc007mkg.2	Fbf1	chr11:116142284-116168178	OK	37.0593	6.33747	-2.54786	-6.81973	5e-05	0.000426456	yes
uc007mkk.2	uc007mkk.2	Acox1	chr11:116171882-116215318	OK	10.1594	3.41339	-1.57354	-3.53485	0.00055	0.00367115	yes
uc007mni.2	uc007mni.2	Tnrc6c	chr11:117654288-117763441	OK	13.4348	3.45748	-1.95818	-3.05007	0.0007	0.00453048	yes
uc007mnk.2	uc007mnk.2	Tnrc6c	chr11:117654288-117763441	OK	21.3379	6.89082	-1.63067	-3.34129	0.00015	0.00116473	yes
uc007mqb.2	uc007mqb.2	Tbc1d16	chr11:119143042-119228499	OK	99.334	42.1221	-1.23771	-6.44281	5e-05	0.000426456	yes
uc011yit.2	uc011yit.2	Rptor	chr11:119602904-119928917	OK	18.3832	4.13457	-2.15258	-5.47287	5e-05	0.000426456	yes
uc007msm.2	uc007msm.2	2310003H01Rik	chr11:120369561-120378746	OK	29.2103	13.4254	-1.12151	-5.45402	5e-05	0.000426456	yes
uc007mut.1	uc007mut.1	Fasn	chr11:120805957-120824547	OK	125.584	53.3246	-1.23578	-6.70106	5e-05	0.000426456	yes
uc007mvy.2	uc007mvy.2	Tbcd	chr11:121451948-121673151	OK	28.2767	11.3317	-1.31924	-6.45364	5e-05	0.000426456	yes
uc056yjx.1	uc056yjx.1	Aftph	chr11:20685084-20741556	OK	15.902	2.40959	-2.72235	-5.20675	5e-05	0.000426456	yes
uc007idp.3	uc007idp.3	Vps54	chr11:21239031-21374161	OK	19.9315	9.76092	-1.02996	-4.40128	5e-05	0.000426456	yes
uc029rkw.1	uc029rkw.1	Usp34	chr11:23306894-23499192	OK	33.6904	8.19646	-2.03927	-9.06668	5e-05	0.000426456	yes
uc007ihs.1	uc007ihs.1	Sptbn1	chr11:30099394-30268175	OK	108.937	33.771	-1.68964	-9.11438	5e-05	0.000426456	yes
uc007ihx.1	uc007ihx.1	Psme4	chr11:30771774-30880361	OK	61.0535	18.9806	-1.68555	-9.17683	5e-05	0.000426456	yes
uc007htj.2	uc007htj.2	Tug1	chr11:3639784-3648814	OK	19.5675	7.63279	-1.35818	-2.80621	0.00025	0.0018375	yes
uc007ioc.2	uc007ioc.2	Cyfip2	chr11:46193848-46312859	OK	102.149	42.5638	-1.26297	-6.79034	5e-05	0.000426456	yes
uc007ira.3	uc007ira.3	Cnot6	chr11:49671496-49712722	OK	23.3338	5.43318	-2.10255	-4.08506	5e-05	0.000426456	yes
uc007irg.2	uc007irg.2	Mapk9	chr11:49846750-49886421	OK	10.7698	3.0744	-1.80861	-4.92515	5e-05	0.000426456	yes
uc007irq.1	uc007irq.1	Tbc1d9b	chr11:50131359-50172785	OK	24.3513	6.42511	-1.92221	-4.51801	5e-05	0.000426456	yes
uc007ivu.2	uc007ivu.2	Aff4	chr11:53350766-53421830	OK	69.8777	30.901	-1.17718	-6.17946	5e-05	0.000426456	yes
uc007hwx.1	uc007hwx.1	Urgcp	chr11:5713416-5784710	OK	22.4377	7.17824	-1.64422	-6.42819	5e-05	0.000426456	yes
uc007jaj.1	uc007jaj.1	Cnot8	chr11:58104152-58118594	OK	27.5035	12.288	-1.16237	-3.66393	5e-05	0.000426456	yes
uc011xve.1	uc011xve.1	Gemin5	chr11:58120000-58168539	OK	14.3574	7.01953	-1.03235	-4.77133	5e-05	0.000426456	yes
uc011xvm.1	uc011xvm.1	Guk1	chr11:59183854-59191952	OK	17.1358	3.68231	-2.21833	-3.8788	0.00035	0.00247367	yes
uc007jem.2	uc007jem.2	Mprip	chr11:59662494-59781756	OK	28.0197	6.9874	-2.00362	-4.29959	5e-05	0.000426456	yes
uc007jer.2	uc007jer.2	Mprip	chr11:59662494-59781756	OK	91.0569	25.2638	-1.84969	-8.19179	5e-05	0.000426456	yes
uc007jfm.1	uc007jfm.1	Rai1	chr11:60105012-60220627	OK	43.7943	16.1989	-1.43485	-4.10886	5e-05	0.000426456	yes
uc007jgi.2	uc007jgi.2	Flii	chr11:60699689-60727263	OK	42.9852	20.5239	-1.06653	-2.95767	0.0005	0.00338069	yes
uc007jgf.2	uc007jgf.2	Llgl1	chr11:60699689-60727263	OK	41.7351	4.09437	-3.34955	-3.66746	5e-05	0.000426456	yes
uc007jgl.1	uc007jgl.1	Top3a	chr11:60740058-60777365	OK	10.4127	2.89748	-1.84547	-6.06024	5e-05	0.000426456	yes
uc007jhq.2	uc007jhq.2	Mapk7	chr11:61488811-61494266	OK	51.4243	23.518	-1.12869	-4.52307	5e-05	0.000426456	yes
uc007jhy.2	uc007jhy.2	Epn2	chr11:61517248-61579687	OK	19.4472	8.22292	-1.24184	-5.17029	5e-05	0.000426456	yes
uc007jih.2	uc007jih.2	Ulk2	chr11:61775597-61855092	OK	64.1567	24.8328	-1.36935	-7.52043	5e-05	0.000426456	yes
uc007jiu.2	uc007jiu.2	Ncor1	chr11:62281472-62513900	OK	32.9901	5.12039	-2.68771	-4.39454	5e-05	0.000426456	yes
uc007hyh.2	uc007hyh.2	Ogdh	chr11:6290869-6359094	OK	16.8245	1.54082	-3.44879	-5.99542	5e-05	0.000426456	yes
uc007hyf.2	uc007hyf.2	Ogdh	chr11:6290869-6359094	OK	42.4522	15.7061	-1.43452	-5.9252	5e-05	0.000426456	yes
uc007hyv.2	uc007hyv.2	Ccm2	chr11:6546886-6596761	OK	28.0718	13.5881	-1.04678	-3.61606	5e-05	0.000426456	yes
uc007hyy.1	uc007hyy.1	Nacad	chr11:6597822-6606054	OK	48.0878	21.685	-1.14898	-6.25279	5e-05	0.000426456	yes
uc007joz.2	uc007joz.2	Ctc1	chr11:69015910-69036473	OK	25.1536	8.65812	-1.53864	-3.17671	0.0001	0.000807772	yes
uc007jpg.2	uc007jpg.2	Per1	chr11:69095253-69109957	OK	15.3396	6.37323	-1.26716	-5.39711	5e-05	0.000426456	yes
uc029rmi.2	uc029rmi.2	Chd3	chr11:69343272-69369426	OK	314.569	99.8241	-1.65592	-8.52235	5e-05	0.000426456	yes
uc007jqt.1	uc007jqt.1	Fxr2	chr11:69632970-69653297	OK	78.5309	35.1285	-1.16062	-6.30475	5e-05	0.000426456	yes
uc007jrk.2	uc007jrk.2	Polr2a	chr11:69733998-69758633	OK	114.21	54.7164	-1.06164	-5.82007	5e-05	0.000426456	yes
uc007jrw.1	uc007jrw.1	Nlgn2	chr11:69823122-69837784	OK	19.6512	5.42453	-1.85704	-3.49275	0.0005	0.00338069	yes
uc011xxh.2	uc011xxh.2	Neurl4	chr11:69901815-69913824	OK	41.8173	9.25922	-2.17514	-7.02687	5e-05	0.000426456	yes
uc007jwl.1	uc007jwl.1	Kif1c	chr11:70700547-70731970	OK	15.2778	6.29836	-1.27838	-5.77729	5e-05	0.000426456	yes
uc007jxv.1	uc007jxv.1	Wscd1	chr11:71750702-71789646	OK	29.7849	12.7127	-1.22831	-3.79421	5e-05	0.000426456	yes
uc007kck.1	uc007kck.1	Sgsm2	chr11:74849261-74897080	OK	18.0537	6.11414	-1.56208	-7.58442	5e-05	0.000426456	yes
uc007kdx.1	uc007kdx.1	Prpf8	chr11:75486776-75509447	OK	142.234	50.5473	-1.49256	-8.09414	5e-05	0.000426456	yes
uc007kgy.1	uc007kgy.1	Git1	chr11:77493411-77507774	OK	98.4476	42.3305	-1.21766	-6.67977	5e-05	0.000426456	yes
uc007khg.2	uc007khg.2	Myo18a	chr11:77763300-77865988	OK	44.7271	11.7216	-1.93199	-7.40491	5e-05	0.000426456	yes
uc007kir.2	uc007kir.2	2610507B11Rik	chr11:78261753-78290625	OK	77.5067	23.5492	-1.71864	-9.44777	5e-05	0.000426456	yes
uc007kjq.2	uc007kjq.2	Tnfaip1	chr11:78522849-78536260	OK	16.4525	6.10867	-1.42938	-2.40659	0.00095	0.0059127	yes
uc007kkl.1	uc007kkl.1	Nf1	chr11:79339891-79581609	OK	35.2696	10.5006	-1.74795	-8.67703	5e-05	0.000426456	yes
uc007klo.2	uc007klo.2	Rhot1	chr11:80209054-80267907	OK	13.1379	3.52831	-1.89668	-5.98303	5e-05	0.000426456	yes
uc007kou.1	uc007kou.1	Ap2b1	chr11:83302696-83405033	OK	95.5923	43.3986	-1.13925	-5.82141	5e-05	0.000426456	yes
uc007kpu.1	uc007kpu.1	Heatr6	chr11:83753636-83786841	OK	14.2072	6.94397	-1.03279	-3.10325	0.00035	0.00247367	yes
uc007kql.1	uc007kql.1	Acaca	chr11:84129671-84401651	OK	10.7844	4.69255	-1.2005	-5.75595	5e-05	0.000426456	yes
uc007krh.1	uc007krh.1	Usp32	chr11:84984487-85139955	OK	24.3575	10.002	-1.28408	-6.83527	5e-05	0.000426456	yes
uc007ktg.1	uc007ktg.1	Smg8	chr11:87077731-87086777	OK	16.0262	6.80088	-1.23664	-5.12796	5e-05	0.000426456	yes
uc007ktm.2	uc007ktm.2	Trim37	chr11:87127074-87220686	OK	42.3634	14.6808	-1.52889	-3.32012	0.00025	0.0018375	yes
uc011ybw.2	uc011ybw.2	Trim37	chr11:87127074-87220686	OK	64.2348	24.7885	-1.37368	-4.1629	5e-05	0.000426456	yes
uc011ycg.1	uc011ycg.1	Cuedc1	chr11:88098057-88211507	OK	32.9112	11.1335	-1.56367	-4.49476	5e-05	0.000426456	yes
uc007kvu.2	uc007kvu.2	Akap1	chr11:88830791-88881395	OK	17.9484	6.78289	-1.40388	-4.69577	5e-05	0.000426456	yes
uc007kyc.1	uc007kyc.1	Spag9	chr11:93996090-94126085	OK	102.426	23.1905	-2.14298	-9.06755	5e-05	0.000426456	yes
uc011yds.1	uc011yds.1	Kpnb1	chr11:97159709-97187892	OK	83.4306	22.8903	-1.86584	-4.85345	5e-05	0.000426456	yes
uc007lec.1	uc007lec.1	Arhgap23	chr11:97450159-97502400	OK	21.3468	8.6381	-1.30523	-6.64788	5e-05	0.000426456	yes
uc007lfp.1	uc007lfp.1	Med1	chr11:98152154-98193293	OK	26.6289	11.9736	-1.15314	-4.24351	5e-05	0.000426456	yes
uc007lgc.2	uc007lgc.2	Stard3	chr11:98358367-98381112	OK	13.1287	4.62172	-1.50622	-4.78025	5e-05	0.000426456	yes
uc007lhn.2	uc007lhn.2	Msl1	chr11:98795768-98833807	OK	32.206	11.3368	-1.50631	-3.24574	0.0004	0.00278176	yes
uc007oss.2	uc007oss.2	Ttc7b	chr12:100276608-100520822	OK	20.1222	7.93868	-1.34182	-6.49054	5e-05	0.000426456	yes
uc007ouh.1	uc007ouh.1	Golga5	chr12:102469133-102497907	OK	15.568	5.18452	-1.5863	-5.41259	5e-05	0.000426456	yes
uc007oyp.2	uc007oyp.2	Atg2b	chr12:105613539-105685241	OK	17.7334	6.7437	-1.39486	-7.43801	5e-05	0.000426456	yes
uc007ozx.1	uc007ozx.1	Evl	chr12:108371152-108702306	OK	133.108	10.6398	-3.64506	-3.5959	0.0001	0.000807772	yes
uc011ysu.1	uc011ysu.1	Rian	chr12:109603944-109661711	OK	18.3455	7.2373	-1.34191	-4.32384	5e-05	0.000426456	yes
uc011yur.1	uc011yur.1	Ppp2r5c	chr12:110447178-110583074	OK	25.2422	9.78942	-1.36654	-4.48539	5e-05	0.000426456	yes
uc007pct.2	uc007pct.2	Cdc42bpb	chr12:111284761-111377718	OK	59.7314	24.9888	-1.25721	-6.82638	5e-05	0.000426456	yes
uc007pdl.2	uc007pdl.2	Mark3	chr12:111574509-111656227	OK	43.4179	18.2983	-1.24658	-4.8187	5e-05	0.000426456	yes
uc033gfo.1	uc033gfo.1	Klc1	chr12:111758848-111813879	OK	44.8513	9.06305	-2.30708	-4.06415	0.00025	0.0018375	yes
uc007pem.1	uc007pem.1	Kif26a	chr12:112146207-112181747	OK	73.5915	35.6911	-1.04398	-5.75817	5e-05	0.000426456	yes
uc011yvg.1	uc011yvg.1	Cep170b	chr12:112722173-112746591	OK	18.9544	2.59651	-2.86789	-5.09081	5e-05	0.000426456	yes
uc007pfs.1	uc007pfs.1	Pacs2	chr12:113014507-113074401	OK	55.6544	21.3619	-1.38146	-4.10168	5e-05	0.000426456	yes
uc033gga.1	uc033gga.1	Mta1	chr12:113098277-113137206	OK	76.8674	9.43162	-3.02679	-6.0576	5e-05	0.000426456	yes
uc007nbf.2	uc007nbf.2	Mycn	chr12:12936092-12941836	OK	30.9773	10.1364	-1.61167	-2.96553	0.0003	0.00216039	yes
uc007nbj.2	uc007nbj.2	Nbas	chr12:13269126-13583811	OK	12.7747	2.98988	-2.09513	-8.56418	5e-05	0.000426456	yes
uc007nfb.2	uc007nfb.2	Kidins220	chr12:24974931-25063145	OK	102.711	39.6914	-1.3717	-6.51041	5e-05	0.000426456	yes
uc007ngg.1	uc007ngg.1	Myt1l	chr12:29526905-29923209	OK	29.9528	8.93884	-1.74453	-6.3178	5e-05	0.000426456	yes
uc007nmz.2	uc007nmz.2	Hectd1	chr12:51743721-51829536	OK	51.9572	18.7132	-1.47327	-8.10513	5e-05	0.000426456	yes
uc007nnb.1	uc007nnb.1	Heatr5a	chr12:51875872-51971321	OK	15.552	4.56513	-1.76837	-8.87523	5e-05	0.000426456	yes
uc007nnm.1	uc007nnm.1	Akap6	chr12:52699382-53151015	OK	31.3169	9.0574	-1.78977	-9.55159	5e-05	0.000426456	yes
uc007nso.2	uc007nso.2	Sos2	chr12:69583760-69681852	OK	17.5427	8.60271	-1.02801	-5.28521	5e-05	0.000426456	yes
uc007nun.2	uc007nun.2	2700049A03Rik	chr12:71136847-71243303	OK	13.3724	6.54759	-1.03022	-5.12653	5e-05	0.000426456	yes
uc007nuq.2	uc007nuq.2	Dact1	chr12:71309883-71321660	OK	38.5958	17.4601	-1.14438	-5.21681	5e-05	0.000426456	yes
uc007nvr.1	uc007nvr.1	Pcnxl4	chr12:72536356-72580213	OK	12.5664	5.3178	-1.24067	-5.37605	5e-05	0.000426456	yes
uc007nwv.1	uc007nwv.1	Syt16	chr12:73997760-74267916	OK	11.7672	2.00841	-2.55064	-7.44261	5e-05	0.000426456	yes
uc007nxz.2	uc007nxz.2	Mthfd1	chr12:76255231-76319820	OK	10.0475	4.63919	-1.11489	-3.40125	0.0001	0.000807772	yes
uc007ocs.1	uc007ocs.1	Pcnx	chr12:81860029-82000924	OK	11.8118	1.58335	-2.89918	-4.5113	0.0001	0.000807772	yes
uc007ocq.1	uc007ocq.1	Pcnx	chr12:81860029-82000924	OK	27.4203	8.99782	-1.6076	-7.64247	5e-05	0.000426456	yes
uc007mzk.2	uc007mzk.2	1110057K04Rik	chr12:8208106-8285759	OK	13.0313	4.33995	-1.58624	-4.78321	5e-05	0.000426456	yes
uc011yoo.1	uc011yoo.1	Sipa1l1	chr12:82169419-82451784	OK	15.0423	2.67416	-2.49187	-5.92541	5e-05	0.000426456	yes
uc007ocv.1	uc007ocv.1	Sipa1l1	chr12:82169419-82451784	OK	33.4421	11.1827	-1.58039	-6.41655	5e-05	0.000426456	yes
uc007ogd.1	uc007ogd.1	Ylpm1	chr12:84996320-85070515	OK	65.1118	31.7486	-1.03623	-5.52664	5e-05	0.000426456	yes
uc007mzv.2	uc007mzv.2	Pum2	chr12:8674133-8752583	OK	20.4599	3.54644	-2.52836	-3.48013	5e-05	0.000426456	yes
uc007nak.2	uc007nak.2	Wdr35	chr12:8974000-9028847	OK	12.1323	4.78354	-1.34271	-6.16386	5e-05	0.000426456	yes
uc007rqc.1	uc007rqc.1	Bdp1	chr13:100017993-100104070	OK	11.4399	4.96312	-1.20475	-6.20658	5e-05	0.000426456	yes
uc007rvx.2	uc007rvx.2	Gpbp1	chr13:111425679-111490041	OK	25.4572	5.66709	-2.1674	-6.2661	5e-05	0.000426456	yes
uc007rwx.1	uc007rwx.1	Dhx29	chr13:112927792-112969187	OK	28.4888	12.0857	-1.23709	-6.24618	5e-05	0.000426456	yes
uc007plk.1	uc007plk.1	Heatr1	chr13:12395374-12464942	OK	14.1388	5.3993	-1.38882	-6.21214	5e-05	0.000426456	yes
uc007pod.2	uc007pod.2	Cdk13	chr13:17715961-17805097	OK	22.4122	8.1629	-1.45713	-4.97465	5e-05	0.000426456	yes
uc007pok.2	uc007pok.2	Vps41	chr13:18717291-18866811	OK	60.9493	19.3237	-1.65724	-8.76697	5e-05	0.000426456	yes
uc007pom.2	uc007pom.2	Amph	chr13:18948350-19150919	OK	17.1446	6.59226	-1.37891	-6.37036	5e-05	0.000426456	yes
uc007pzd.1	uc007pzd.1	Exoc2	chr13:30813917-30974047	OK	19.4477	6.48671	-1.58404	-7.08907	5e-05	0.000426456	yes
uc007qby.3	uc007qby.3	Eci2	chr13:34963981-34994144	OK	17.789	4.32216	-2.04116	-4.41421	5e-05	0.000426456	yes
uc007pix.1	uc007pix.1	BC016423	chr13:3538074-3611108	OK	28.3796	10.0706	-1.4947	-5.65934	5e-05	0.000426456	yes
uc007qfp.1	uc007qfp.1	Phactr1	chr13:42680798-43138512	OK	37.4693	16.9514	-1.1443	-3.87733	5e-05	0.000426456	yes
uc007qhn.1	uc007qhn.1	Kif13a	chr13:46749087-46929718	OK	17.3665	6.24574	-1.47536	-7.41178	5e-05	0.000426456	yes
uc007qis.2	uc007qis.2	Wnk2	chr13:49036301-49148328	OK	54.8344	19.3034	-1.50623	-4.15375	5e-05	0.000426456	yes
uc007qjv.2	uc007qjv.2	Iars	chr13:49682129-49734267	OK	48.7819	17.61	-1.46995	-7.87962	5e-05	0.000426456	yes
uc011yzn.1	uc011yzn.1	Simc1	chr13:54503804-54565382	OK	11.0333	2.2916	-2.26744	-3.47977	0.001	0.00618131	yes
uc007qpb.2	uc007qpb.2	Gprin1	chr13:54736670-54749874	OK	74.4552	20.3241	-1.87318	-7.99047	5e-05	0.000426456	yes
uc007qpq.2	uc007qpq.2	Unc5a	chr13:54949410-55021385	OK	20.7457	5.52079	-1.90986	-7.05974	5e-05	0.000426456	yes
uc007qqd.1	uc007qqd.1	Nsd1	chr13:55209781-55318325	OK	66.8353	25.0562	-1.41544	-7.73183	5e-05	0.000426456	yes
uc007qra.3	uc007qra.3	Grk6	chr13:55445071-55460927	OK	20.7708	2.58755	-3.0049	-4.58723	5e-05	0.000426456	yes
uc033gmf.1	uc033gmf.1	Agtpbp1	chr13:59449534-59557347	OK	10.1666	2.27995	-2.15676	-4.70988	5e-05	0.000426456	yes
uc007qun.2	uc007qun.2	Agtpbp1	chr13:59449534-59557347	OK	24.5104	9.26115	-1.40413	-5.96697	5e-05	0.000426456	yes
uc007qvg.2	uc007qvg.2	Zcchc6	chr13:59769965-59823147	OK	26.7743	11.8107	-1.18075	-5.23628	5e-05	0.000426456	yes
uc007qvo.2	uc007qvo.2	Dapk1	chr13:60601946-60763191	OK	28.0192	9.6689	-1.53499	-4.91655	5e-05	0.000426456	yes
uc007pjy.1	uc007pjy.1	Pitrm1	chr13:6548156-6648771	OK	39.5139	10.0682	-1.97255	-8.11351	5e-05	0.000426456	yes
uc033gmk.1	uc033gmk.1	BC018507	chr13:70588688-70637634	OK	32.0305	13.7707	-1.21785	-5.72065	5e-05	0.000426456	yes
uc007rdi.1	uc007rdi.1	Mrpl36	chr13:73331008-73332178	OK	12.4495	4.51223	-1.46418	-3.39028	0.00085	0.00536559	yes
uc007reu.1	uc007reu.1	Exoc3	chr13:74169804-74208700	OK	31.8183	13.9702	-1.18751	-6.27643	5e-05	0.000426456	yes
uc007rix.2	uc007rix.2	Rasa1	chr13:85214698-85289486	OK	35.537	17.5821	-1.01522	-5.46967	5e-05	0.000426456	yes
uc007rkh.2	uc007rkh.2	Msh3	chr13:92211877-92389053	OK	18.2106	3.20959	-2.50432	-7.0586	5e-05	0.000426456	yes
uc007pkv.2	uc007pkv.2	Dip2c	chr13:9276524-9668926	OK	14.6904	3.69873	-1.98977	-6.20671	5e-05	0.000426456	yes
uc007rmi.2	uc007rmi.2	Aggf1	chr13:95350682-95375357	OK	55.3464	19.6013	-1.49754	-7.92254	5e-05	0.000426456	yes
uc007rpr.2	uc007rpr.2	Map1b	chr13:99421463-99516602	OK	376.683	131.023	-1.52352	-5.9701	5e-05	0.000426456	yes
uc007rps.1	uc007rps.1	Map1b	chr13:99421463-99516602	OK	210.081	84.2083	-1.31891	-2.96169	0.0008	0.00509043	yes
uc007uwl.1	uc007uwl.1	Mycbp2	chr14:103113410-103346800	OK	16.6072	7.17029	-1.2117	-5.80161	5e-05	0.000426456	yes
uc007uza.2	uc007uza.2	Dzip1	chr14:118875519-118925470	OK	28.5232	12.9784	-1.13602	-5.80581	5e-05	0.000426456	yes
uc007uzz.1	uc007uzz.1	Ipo5	chr14:120911193-120948044	OK	104.91	43.8353	-1.25899	-6.92379	5e-05	0.000426456	yes
uc007vaa.1	uc007vaa.1	Farp1	chr14:121035573-121283726	OK	39.8872	19.1734	-1.05682	-5.06938	5e-05	0.000426456	yes
uc007skb.1	uc007skb.1	Usp54	chr14:20499313-20618354	OK	13.0294	5.98732	-1.12179	-3.34923	5e-05	0.000426456	yes
uc007skh.2	uc007skh.2	Sec24c	chr14:20674320-20704425	OK	16.7297	3.01062	-2.47428	-4.03851	0.0003	0.00216039	yes
uc007skp.2	uc007skp.2	Zswim8	chr14:20707551-20723619	OK	23.8122	1.19811	-4.31286	-4.20722	0.0004	0.00278176	yes
uc029sfw.1	uc029sfw.1	Kat6b	chr14:21499769-21672478	OK	49.8219	22.5502	-1.14364	-5.18017	5e-05	0.000426456	yes
uc011zhm.1	uc011zhm.1	Dlg5	chr14:24133952-24245920	OK	20.8641	5.36055	-1.96057	-5.23872	5e-05	0.000426456	yes
uc007sqy.1	uc007sqy.1	Polr3a	chr14:24448693-24487046	OK	12.6208	5.74051	-1.13655	-5.47264	5e-05	0.000426456	yes
uc007suf.1	uc007suf.1	Erc2	chr14:27622441-28478537	OK	10.4623	2.49557	-2.06776	-3.69691	5e-05	0.000426456	yes
uc007swq.1	uc007swq.1	Pbrm1	chr14:31019137-31128930	OK	22.7528	8.1316	-1.48444	-3.05426	0.0001	0.000807772	yes
uc007swm.1	uc007swm.1	Pbrm1	chr14:31019137-31128930	OK	35.3537	13.5537	-1.38318	-3.39445	0.00035	0.00247367	yes
uc007swn.1	uc007swn.1	Pbrm1	chr14:31019137-31128930	OK	31.3829	13.6071	-1.20562	-4.47197	5e-05	0.000426456	yes
uc007swt.1	uc007swt.1	Nt5dc2	chr14:31134852-31168641	OK	235.85	97.5513	-1.27364	-6.80093	5e-05	0.000426456	yes
uc007swz.1	uc007swz.1	Nisch	chr14:31170927-31206826	OK	211.217	52.3781	-2.01169	-7.55472	5e-05	0.000426456	yes
uc007sxh.1	uc007sxh.1	Bap1	chr14:31251488-31259929	OK	85.1647	36.5525	-1.22029	-6.66498	5e-05	0.000426456	yes
uc007syr.1	uc007syr.1	Parg	chr14:32201970-32297549	OK	11.2451	3.23871	-1.7958	-4.27401	5e-05	0.000426456	yes
uc007tcg.2	uc007tcg.2	Tspan14	chr14:40906426-40966896	OK	21.5994	4.49607	-2.26425	-5.00774	5e-05	0.000426456	yes
uc011zjp.1	uc011zjp.1		chr14:47649310-47736564	OK	30.064	12.2792	-1.29182	-3.51451	5e-05	0.000426456	yes
uc007tnq.2	uc007tnq.2	Arhgef40	chr14:51984832-52020733	OK	20.7438	8.03477	-1.36835	-3.54271	0.0002	0.00150602	yes
uc007tot.1	uc007tot.1	Chd8	chr14:52197501-52237572	OK	42.1744	20.5451	-1.03758	-5.37838	5e-05	0.000426456	yes
uc007typ.1	uc007typ.1	Lrrc16b	chr14:55491092-55508264	OK	17.1211	4.62547	-1.8881	-3.2604	0.00035	0.00247367	yes
uc007tyo.1	uc007tyo.1	Lrrc16b	chr14:55491092-55508264	OK	50.7022	25.2815	-1.00397	-4.82485	5e-05	0.000426456	yes
uc007tzi.1	uc007tzi.1	Rnf31	chr14:55591789-55603671	OK	14.8736	7.23312	-1.04007	-4.87876	5e-05	0.000426456	yes
uc007tzp.1	uc007tzp.1	Ipo4	chr14:55625628-55635678	OK	39.8738	18.5763	-1.10197	-5.82496	5e-05	0.000426456	yes
uc007uct.2	uc007uct.2	Zmym2	chr14:56886652-56962579	OK	18.0411	7.54232	-1.25821	-2.92457	0.00075	0.00480958	yes
uc007ucs.1	uc007ucs.1	Zmym2	chr14:56886652-56962579	OK	38.607	16.8379	-1.19715	-3.29238	5e-05	0.000426456	yes
uc011zme.1	uc011zme.1	Zmym2	chr14:56886652-56962579	OK	24.2128	11.5495	-1.06794	-3.0255	0.0002	0.00150602	yes
uc007ufc.2	uc007ufc.2	Spata13	chr14:60634242-60764556	OK	29.519	5.93426	-2.3145	-5.85835	5e-05	0.000426456	yes
uc007ufi.2	uc007ufi.2	Tnfrsf19	chr14:60963833-61046855	OK	13.7713	6.02627	-1.19232	-3.48843	0.0003	0.00216039	yes
uc011znx.1	uc011znx.1	Rhobtb2	chr14:69784989-69824852	OK	30.099	14.0924	-1.0948	-5.70222	5e-05	0.000426456	yes
uc007uny.2	uc007uny.2	Polr3d	chr14:70438747-70443471	OK	12.7452	1.80277	-2.82167	-5.13528	0.0001	0.000807772	yes
uc033gsb.1	uc033gsb.1	Xpo7	chr14:70654245-70766628	OK	50.0341	20.2039	-1.30828	-4.09117	5e-05	0.000426456	yes
uc007uov.2	uc007uov.2	Xpo7	chr14:70654245-70766628	OK	30.3828	12.8356	-1.2431	-2.8362	0.00105	0.00644343	yes
uc007upf.1	uc007upf.1	Fndc3a	chr14:72537952-72710003	OK	10.5118	1.4068	-2.90152	-3.76132	5e-05	0.000426456	yes
uc007uqw.1	uc007uqw.1	Cog3	chr14:75702350-75754493	OK	14.7714	7.02892	-1.07143	-5.2079	5e-05	0.000426456	yes
uc007uri.3	uc007uri.3	Tsc22d1	chr14:76414960-76507765	OK	78.3432	33.3382	-1.23263	-4.34008	5e-05	0.000426456	yes
uc007urw.2	uc007urw.2	Enox1	chr14:77156762-77721763	OK	21.3538	9.81336	-1.12167	-5.21767	5e-05	0.000426456	yes
uc007sek.1	uc007sek.1	Flnb	chr14:7817956-7951587	OK	25.705	12.5912	-1.02964	-5.57547	5e-05	0.000426456	yes
uc007usi.2	uc007usi.2	Akap11	chr14:78492245-78536860	OK	34.453	14.6574	-1.233	-6.76034	5e-05	0.000426456	yes
uc011zpf.1	uc011zpf.1	Dis3	chr14:99076633-99254494	OK	17.2179	6.85228	-1.32925	-3.60795	5e-05	0.000426456	yes
uc007xyi.2	uc007xyi.2	Pde1b	chr15:103503033-103530056	OK	23.4616	7.66557	-1.61384	-4.05957	5e-05	0.000426456	yes
uc007vgm.1	uc007vgm.1	Rai14	chr15:10568977-10714631	OK	14.353	1.10881	-3.69427	-4.59196	0.00075	0.00480958	yes
uc007vib.2	uc007vib.2	Drosha	chr15:12824814-12935291	OK	152.645	45.5572	-1.74442	-9.49152	5e-05	0.000426456	yes
uc007vjw.1	uc007vjw.1	Trio	chr15:27730648-28025848	OK	50.8454	16.7993	-1.59771	-7.89423	5e-05	0.000426456	yes
uc007vjx.1	uc007vjx.1	Trio	chr15:27730648-28025848	OK	23.6153	9.96613	-1.24462	-2.94343	0.00055	0.00367115	yes
uc007vmq.1	uc007vmq.1	Rnf19a	chr15:36239933-36283147	OK	19.2114	8.91998	-1.10685	-5.48705	5e-05	0.000426456	yes
uc007vos.1	uc007vos.1	Zfpm2	chr15:40655041-41104592	OK	19.5049	8.86163	-1.13819	-5.7776	5e-05	0.000426456	yes
uc007vrh.2	uc007vrh.2	Ext1	chr15:53068260-53346183	OK	17.9161	8.90099	-1.00922	-4.88902	5e-05	0.000426456	yes
uc007vrt.1	uc007vrt.1	Taf2	chr15:55015128-55072152	OK	43.7753	18.2732	-1.26038	-6.81109	5e-05	0.000426456	yes
uc007vtn.2	uc007vtn.2	D15Ertd621e	chr15:58415467-58457801	OK	28.9874	10.7166	-1.43558	-7.58459	5e-05	0.000426456	yes
uc007vxt.1	uc007vxt.1	E430025E21Rik	chr15:59331996-59374152	OK	61.0557	19.7078	-1.63136	-8.65758	5e-05	0.000426456	yes
uc011ztn.2	uc011ztn.2	Sla	chr15:66670769-66850720	OK	10.335	4.97435	-1.05496	-2.88505	0.00085	0.00536559	yes
uc007vdr.2	uc007vdr.2	Rictor	chr15:6708380-6800400	OK	11.3668	5.66906	-1.00365	-4.81767	5e-05	0.000426456	yes
uc007wbs.2	uc007wbs.2		chr15:73098489-73099318	OK	15.3444	7.45484	-1.04146	-3.2107	0.0006	0.00396163	yes
uc033gub.1	uc033gub.1	Ptk2	chr15:73205104-73423280	OK	53.4127	10.3829	-2.36297	-7.31762	5e-05	0.000426456	yes
uc007who.1	uc007who.1	Eef1d	chr15:75894795-75909556	OK	25.7575	6.51839	-1.9824	-3.78982	0.00065	0.00425014	yes
uc007wkc.2	uc007wkc.2	Mroh1	chr15:76380512-76477269	OK	14.2434	5.24196	-1.44211	-4.93987	5e-05	0.000426456	yes
uc007wmi.2	uc007wmi.2	Arhgap39	chr15:76723984-76818170	OK	32.8812	14.6622	-1.16516	-5.29316	5e-05	0.000426456	yes
uc007wmm.2	uc007wmm.2	Zfp251	chr15:76852140-76871435	OK	19.8755	5.90101	-1.75196	-4.97743	5e-05	0.000426456	yes
uc007wso.2	uc007wso.2	Micall1	chr15:79108982-79141251	OK	14.6256	6.64818	-1.13746	-5.30746	5e-05	0.000426456	yes
uc029stl.1	uc029stl.1	Tmem184b	chr15:79360683-79403303	OK	14.4085	1.31233	-3.45672	-5.95033	5e-05	0.000426456	yes
uc007wws.1	uc007wws.1	Ep300	chr15:81586213-81652077	OK	51.3855	25.2401	-1.02564	-5.62264	5e-05	0.000426456	yes
uc007wwu.2	uc007wwu.2	L3mbtl2	chr15:81663888-81697287	OK	16.0268	6.32872	-1.3405	-5.91661	5e-05	0.000426456	yes
uc007ven.2	uc007ven.2	2410089E03Rik	chr15:8169105-8271158	OK	18.8647	7.048	-1.4204	-7.54112	5e-05	0.000426456	yes
uc007wyi.1	uc007wyi.1	Srebf2	chr15:82147268-82205126	OK	139.052	69.0963	-1.00894	-5.32679	5e-05	0.000426456	yes
uc007wyq.1	uc007wyq.1	Sep3	chr15:82274934-82294442	OK	76.9353	21.7865	-1.82021	-3.64847	5e-05	0.000426456	yes
uc007veu.1	uc007veu.1	Nipbl	chr15:8289823-8465285	OK	24.425	8.53589	-1.51674	-3.23725	0.00015	0.00116473	yes
uc007veq.2	uc007veq.2	Nipbl	chr15:8289823-8465285	OK	24.1373	9.09077	-1.40879	-5.99582	5e-05	0.000426456	yes
uc007xbn.1	uc007xbn.1	Mpped1	chr15:83780022-83858474	OK	71.6235	13.3495	-2.42365	-4.50897	5e-05	0.000426456	yes
uc007xcr.1	uc007xcr.1	5031439G07Rik	chr15:84945719-84987971	OK	64.2792	30.0179	-1.09853	-6.02853	5e-05	0.000426456	yes
uc007xdq.2	uc007xdq.2	Gtse1	chr15:85859706-85876573	OK	10.6137	3.34463	-1.66601	-2.68619	0.0001	0.000807772	yes
uc007xdu.1	uc007xdu.1	Celsr1	chr15:85898757-86033777	OK	23.4495	5.66646	-2.04904	-3.21781	0.00055	0.00367115	yes
uc007xdt.1	uc007xdt.1	Celsr1	chr15:85898757-86033777	OK	103.365	40.0325	-1.3685	-7.03036	5e-05	0.000426456	yes
uc007xdv.3	uc007xdv.3	Gramd4	chr15:86057694-86137636	OK	39.0719	11.1458	-1.80963	-5.77158	5e-05	0.000426456	yes
uc007xdx.2	uc007xdx.2	Cerk	chr15:86139100-86186141	OK	14.5867	6.61406	-1.14105	-3.74987	5e-05	0.000426456	yes
uc007xek.2	uc007xek.2	Brd1	chr15:88687034-88734219	OK	73.9934	33.3667	-1.14899	-6.22398	5e-05	0.000426456	yes
uc007xfw.1	uc007xfw.1	Ppp6r2	chr15:89211558-89286261	OK	45.4863	8.12277	-2.48539	-6.5361	5e-05	0.000426456	yes
uc011zxu.1	uc011zxu.1	Sbf1	chr15:89288235-89315311	OK	11.297	2.51635	-2.16654	-3.72584	0.0001	0.000807772	yes
uc007xga.1	uc007xga.1	Sbf1	chr15:89288235-89315311	OK	39.2416	9.85544	-1.99339	-5.19719	5e-05	0.000426456	yes
uc011zyq.1	uc011zyq.1	Pfkm	chr15:98038743-98132447	OK	28.3962	6.11587	-2.21507	-4.95678	5e-05	0.000426456	yes
uc007xnb.2	uc007xnb.2	Cacnb3	chr15:98632327-98644536	OK	70.4673	17.2379	-2.03137	-6.88554	5e-05	0.000426456	yes
uc007xpx.2	uc007xpx.2	Racgap1	chr15:99620495-99651656	OK	16.0719	2.8923	-2.47425	-3.59998	0.0002	0.00150602	yes
uc007ydz.2	uc007ydz.2	Clec16a	chr16:10545338-10744878	OK	11.9812	2.96139	-2.01643	-4.18862	5e-05	0.000426456	yes
uc007yeb.2	uc007yeb.2	Clec16a	chr16:10545338-10744878	OK	15.3111	6.41698	-1.25461	-5.1473	5e-05	0.000426456	yes
uc007ygv.2	uc007ygv.2	Marf1	chr16:14109165-14192923	OK	44.881	17.5103	-1.3579	-6.0677	5e-05	0.000426456	yes
uc007yji.1	uc007yji.1	Top3b	chr16:16870756-16892986	OK	19.4312	7.51631	-1.37028	-2.79299	0.00065	0.00425014	yes
uc007yjl.1	uc007yjl.1	Top3b	chr16:16870756-16892986	OK	27.2893	13.1492	-1.05337	-4.21686	5e-05	0.000426456	yes
uc007ykr.2	uc007ykr.2	Pi4ka	chr16:17280350-17430826	OK	48.9294	14.5939	-1.74534	-8.47935	5e-05	0.000426456	yes
uc007ylm.2	uc007ylm.2	Smpd4	chr16:17619353-17644830	OK	16.769	6.05495	-1.46961	-4.61088	5e-05	0.000426456	yes
uc007yoj.1	uc007yoj.1	Sep5	chr16:18620318-18629938	OK	92.6628	14.5623	-2.66975	-7.07197	5e-05	0.000426456	yes
uc007yoq.1	uc007yoq.1	Hira	chr16:18876749-18970308	OK	43.6599	20.4965	-1.09093	-5.55588	5e-05	0.000426456	yes
uc012aco.1	uc012aco.1	Yeats2	chr16:20141062-20232573	OK	29.2186	14.0007	-1.06138	-4.5074	5e-05	0.000426456	yes
uc012acy.2	uc012acy.2	Eif4g1	chr16:20672726-20692883	OK	134.422	66.9732	-1.00511	-4.65467	5e-05	0.000426456	yes
uc012adi.2	uc012adi.2	Vps8	chr16:21423117-21644681	OK	14.5216	2.69423	-2.43025	-5.11562	5e-05	0.000426456	yes
uc007ytd.3	uc007ytd.3	Eif4a2	chr16:23107467-23127730	OK	27.2253	11.7853	-1.20796	-3.65996	0.00025	0.0018375	yes
uc029swp.1	uc029swp.1	St6gal1	chr16:23220665-23360350	OK	21.9326	8.33557	-1.39572	-4.46409	5e-05	0.000426456	yes
uc012aew.1	uc012aew.1	Kalrn	chr16:33969072-34514027	OK	23.3221	7.50628	-1.63553	-6.84228	5e-05	0.000426456	yes
uc007zbj.1	uc007zbj.1	Adcy5	chr16:35155635-35304549	OK	13.6594	4.13175	-1.72507	-8.10085	5e-05	0.000426456	yes
uc007zdh.2	uc007zdh.2	Golgb1	chr16:36875139-36933085	OK	15.2374	6.64438	-1.19741	-6.32432	5e-05	0.000426456	yes
uc056zat.1	uc056zat.1		chr16:3884618-3908689	OK	25.5671	10.9985	-1.21698	-3.30293	0.0001	0.000807772	yes
uc007xzg.2	uc007xzg.2	Slx4	chr16:3979105-4001678	OK	23.0776	10.6596	-1.11433	-5.45798	5e-05	0.000426456	yes
uc007zka.2	uc007zka.2	Dzip3	chr16:48924227-48994112	OK	10.4685	5.03754	-1.05527	-3.48888	5e-05	0.000426456	yes
uc007ybr.1	uc007ybr.1	Ubn1	chr16:5050067-5086285	OK	22.583	8.1938	-1.46263	-5.5184	5e-05	0.000426456	yes
uc007znb.1	uc007znb.1	Tbc1d23	chr16:57168863-57231466	OK	10.5226	4.97803	-1.07985	-4.67326	5e-05	0.000426456	yes
uc007ycz.1	uc007ycz.1	Usp7	chr16:8688721-8792308	OK	31.4267	11.1742	-1.49181	-2.9141	0.00065	0.00425014	yes
uc007ycw.1	uc007ycw.1	Usp7	chr16:8688721-8792308	OK	52.6864	25.0692	-1.07151	-5.34293	5e-05	0.000426456	yes
uc033gzo.1	uc033gzo.1	Ltn1	chr16:87376650-87432606	OK	14.2308	5.93734	-1.26113	-5.90861	5e-05	0.000426456	yes
uc007zww.2	uc007zww.2	Synj1	chr16:90936096-91044379	OK	10.8839	3.90558	-1.47859	-4.36382	5e-05	0.000426456	yes
uc007zxz.1	uc007zxz.1	Son	chr16:91647823-91679194	OK	59.6024	22.4582	-1.40813	-5.72071	5e-05	0.000426456	yes
uc007zyj.1	uc007zyj.1	Itsn1	chr16:91729370-91920579	OK	11.6789	4.07087	-1.52049	-3.56647	0.0001	0.000807772	yes
uc007zzv.1	uc007zzv.1	Dopey2	chr16:93711906-93810588	OK	26.4628	5.66832	-2.22297	-10.2363	5e-05	0.000426456	yes
uc008aaz.1	uc008aaz.1	Ttc3	chr16:94358762-94469221	OK	215.779	71.9646	-1.5842	-7.04617	5e-05	0.000426456	yes
uc008abd.1	uc008abd.1	Ttc3	chr16:94358762-94469221	OK	165.293	63.3662	-1.38324	-3.0237	0.0005	0.00338069	yes
uc008add.2	uc008add.2	Dscam	chr16:96592078-97170735	OK	20.7437	9.13779	-1.18275	-5.91128	5e-05	0.000426456	yes
uc008ako.1	uc008ako.1	Map3k4	chr17:12227620-12318660	OK	15.7836	1.83542	-3.10424	-6.05417	5e-05	0.000426456	yes
uc008aoj.2	uc008aoj.2	Fam120b	chr17:15396201-15433581	OK	20.9933	9.54895	-1.13651	-5.29454	5e-05	0.000426456	yes
uc008ato.1	uc008ato.1		chr17:23803186-23829109	OK	93.0382	38.3815	-1.27741	-4.05549	5e-05	0.000426456	yes
uc008auk.3	uc008auk.3	Pdpk1	chr17:24073679-24150922	OK	15.0598	0.896951	-4.06953	-6.32083	5e-05	0.000426456	yes
uc008avp.2	uc008avp.2	Abca3	chr17:24352022-24414513	OK	23.1615	6.07616	-1.9305	-7.19755	5e-05	0.000426456	yes
uc008aza.2	uc008aza.2	Mapk8ip3	chr17:24886673-24936977	OK	13.5091	3.092	-2.12731	-3.44985	0.00055	0.00367115	yes
uc008azm.2	uc008azm.2	Ift140	chr17:25016085-25099497	OK	18.9393	5.09087	-1.8954	-7.6038	5e-05	0.000426456	yes
uc033hbt.1	uc033hbt.1	Cacna1h	chr17:25369272-25433783	OK	23.9171	11.3909	-1.07016	-5.50629	5e-05	0.000426456	yes
uc008bdd.2	uc008bdd.2	Rab11fip3	chr17:25989035-26069177	OK	30.2763	11.6296	-1.38039	-4.36257	5e-05	0.000426456	yes
uc008bdn.2	uc008bdn.2	Axin1	chr17:26138685-26195811	OK	42.0967	14.3481	-1.55285	-6.88143	5e-05	0.000426456	yes
uc008bez.2	uc008bez.2	Cuta	chr17:26937971-26939538	OK	28.774	11.5993	-1.31072	-3.34595	0.0012	0.00722522	yes
uc008bpt.1	uc008bpt.1	Uhrf1bp1	chr17:27856506-27900040	OK	12.3811	5.45156	-1.1834	-6.11716	5e-05	0.000426456	yes
uc008bpx.2	uc008bpx.2	Anks1	chr17:27909305-28062779	OK	13.9368	4.32865	-1.68691	-3.90743	5e-05	0.000426456	yes
uc008buz.2	uc008buz.2	Pde9a	chr17:31386233-31476309	OK	32.0292	15.5377	-1.04362	-5.03447	5e-05	0.000426456	yes
uc008aeo.1	uc008aeo.1	Tiam2	chr17:3326572-3557713	OK	196.239	61.4391	-1.67538	-8.91558	5e-05	0.000426456	yes
uc008caa.2	uc008caa.2	Daxx	chr17:33909444-33915590	OK	61.6113	18.3063	-1.75086	-8.58219	5e-05	0.000426456	yes
uc008ceb.3	uc008ceb.3	Ehmt2	chr17:34898491-34914051	OK	89.0433	36.6403	-1.28108	-5.51969	5e-05	0.000426456	yes
uc008cgg.2	uc008cgg.2	Bag6	chr17:35135177-35147322	OK	78.5502	27.718	-1.50279	-3.40666	5e-05	0.000426456	yes
uc008cgk.2	uc008cgk.2	Prrc2a	chr17:35149085-35164877	OK	391.455	154.639	-1.33994	-6.33256	5e-05	0.000426456	yes
uc012arq.1	uc012arq.1	Vars2	chr17:35655634-35667592	OK	11.9767	4.35827	-1.4584	-5.89636	5e-05	0.000426456	yes
uc008ciu.2	uc008ciu.2	Ppp1r18	chr17:35865594-35875596	OK	26.098	12.7001	-1.0391	-3.7999	0.0002	0.00150602	yes
uc008cql.4	uc008cql.4	B230354K17Rik	chr17:45433830-45442544	OK	10.0328	3.83542	-1.38727	-5.61149	5e-05	0.000426456	yes
uc008csr.2	uc008csr.2	Zfp318	chr17:46383765-46420918	OK	15.2297	6.15539	-1.30697	-3.70625	5e-05	0.000426456	yes
uc008ctp.1	uc008ctp.1	Cul7	chr17:46650337-46664364	OK	46.2847	18.2207	-1.34496	-6.41182	5e-05	0.000426456	yes
uc008cud.1	uc008cud.1	Pex6	chr17:46711462-46725541	OK	21.6728	10.7447	-1.01226	-4.94821	5e-05	0.000426456	yes
uc008cwn.2	uc008cwn.2	Foxp4	chr17:47867132-47924632	OK	43.0016	1.00403	-5.42052	-4.59531	0.00155	0.00899731	yes
uc008cxp.2	uc008cxp.2	Nfya	chr17:48386884-48409820	OK	16.5165	2.54282	-2.69941	-3.43927	5e-05	0.000426456	yes
uc012avf.1	uc012avf.1	Plcl2	chr17:50509546-50688494	OK	21.0205	9.5182	-1.14304	-5.75619	5e-05	0.000426456	yes
uc008dbv.2	uc008dbv.2	Kdm4b	chr17:56326049-56402873	OK	39.5955	14.7759	-1.42209	-6.4287	5e-05	0.000426456	yes
uc008dbx.3	uc008dbx.3	Ptprs	chr17:56412425-56476480	OK	357.648	79.0571	-2.17757	-4.25833	5e-05	0.000426456	yes
uc008agh.2	uc008agh.2	Tulp4	chr17:6106436-6240637	OK	13.5774	6.07095	-1.16122	-2.88904	0.00095	0.0059127	yes
uc008dfv.1	uc008dfv.1	Pja2	chr17:64281005-64331883	OK	12.2166	3.89509	-1.64911	-3.27643	0.0007	0.00453048	yes
uc008dgj.2	uc008dgj.2	Ppp4r1	chr17:65783354-65841926	OK	47.188	15.8179	-1.57686	-4.6073	5e-05	0.000426456	yes
uc012awp.1	uc012awp.1	Lpin2	chr17:71182559-71249818	OK	17.8645	7.45207	-1.26138	-6.26662	5e-05	0.000426456	yes
uc008dmh.2	uc008dmh.2	Smchd1	chr17:71344492-71475343	OK	26.1174	10.1909	-1.35773	-7.23831	5e-05	0.000426456	yes
uc033hfd.1	uc033hfd.1	Birc6	chr17:74528294-74703356	OK	28.2662	12.6186	-1.16353	-6.30572	5e-05	0.000426456	yes
uc008dpc.1	uc008dpc.1	Heatr5b	chr17:78752905-78835381	OK	23.2431	7.89417	-1.55794	-7.68541	5e-05	0.000426456	yes
uc008dpk.1	uc008dpk.1	Cebpz	chr17:78916498-78937070	OK	22.1774	6.15914	-1.84829	-6.9626	5e-05	0.000426456	yes
uc008dpr.2	uc008dpr.2	Prkd3	chr17:78949404-79020816	OK	39.8193	17.7789	-1.1633	-6.06252	5e-05	0.000426456	yes
uc008dqz.2	uc008dqz.2	Dhx57	chr17:80238303-80297476	OK	18.082	1.02345	-4.14304	-5.74864	5e-05	0.000426456	yes
uc008drk.2	uc008drk.2	Map4k3	chr17:80580512-80728025	OK	36.0072	17.6174	-1.03128	-5.44085	5e-05	0.000426456	yes
uc008drx.2	uc008drx.2	Eml4	chr17:83350930-83480359	OK	14.3171	3.57504	-2.00171	-4.4123	5e-05	0.000426456	yes
uc008dtc.1	uc008dtc.1	Lrpprc	chr17:84705246-84790786	OK	27.5599	8.77567	-1.65099	-8.44461	5e-05	0.000426456	yes
uc008duh.2	uc008duh.2	Prkce	chr17:86167784-86657919	OK	25.6135	2.619	-3.28981	-6.97342	5e-05	0.000426456	yes
uc033hfl.1	uc033hfl.1		chr17:87107678-87137588	OK	11.4248	3.36656	-1.76283	-3.9804	5e-05	0.000426456	yes
uc008dvd.2	uc008dvd.2	Msh6	chr17:87975049-88065285	OK	44.4194	19.1464	-1.21412	-3.88822	5e-05	0.000426456	yes
uc008edc.1	uc008edc.1	Zfp521	chr18:13687013-13972733	OK	37.6839	11.1182	-1.76102	-4.64962	5e-05	0.000426456	yes
uc008eet.2	uc008eet.2	Ttr	chr18:20665249-20674326	OK	92.2378	1.33824	-6.10695	-14.2776	5e-05	0.000426456	yes
uc012bad.1	uc012bad.1	Trappc8	chr18:20817223-20896078	OK	15.0157	6.46011	-1.21684	-5.92829	5e-05	0.000426456	yes
uc008efm.2	uc008efm.2	Asxl3	chr18:22345088-22530227	OK	14.6597	4.44152	-1.72273	-9.04323	5e-05	0.000426456	yes
uc008egx.1	uc008egx.1	Elp2	chr18:24603960-24638830	OK	26.9771	6.53911	-2.04457	-5.62229	5e-05	0.000426456	yes
uc008ehc.2	uc008ehc.2	Fhod3	chr18:24708622-25168877	OK	27.2624	7.41762	-1.87788	-6.90491	5e-05	0.000426456	yes
uc008eke.2	uc008eke.2	Apc	chr18:34207774-34322190	OK	88.4374	21.87	-2.0157	-10.9409	5e-05	0.000426456	yes
uc012bbe.2	uc012bbe.2	Reep2	chr18:34840588-34847463	OK	19.2754	2.17809	-3.14562	-5.55151	5e-05	0.000426456	yes
uc008emh.2	uc008emh.2	Matr3	chr18:35562157-35593011	OK	104.833	48.1217	-1.12333	-4.97076	5e-05	0.000426456	yes
uc008ere.1	uc008ere.1	Pcdhga9	chr18:36930284-37841873	OK	129.125	63.9493	-1.01377	-3.48453	5e-05	0.000426456	yes
uc008ern.2	uc008ern.2	Rell2	chr18:37955558-37969731	OK	10.6537	3.90727	-1.44713	-3.64742	0.0004	0.00278176	yes
uc008ese.2	uc008ese.2	Rnf14	chr18:38296634-38317849	OK	18.5701	6.54287	-1.50499	-4.3727	5e-05	0.000426456	yes
uc008etp.1	uc008etp.1	Lars	chr18:42202348-42262071	OK	20.3256	9.91756	-1.03524	-5.11675	5e-05	0.000426456	yes
uc008euk.2	uc008euk.2	Jakmip2	chr18:43531407-43687773	OK	32.399	15.5469	-1.05932	-5.48655	5e-05	0.000426456	yes
uc008exm.2	uc008exm.2	Sncaip	chr18:52767810-52915931	OK	12.4145	3.36061	-1.88523	-3.55314	0.0001	0.000807772	yes
uc008exo.2	uc008exo.2	Sncaip	chr18:52767810-52915931	OK	48.0432	14.9875	-1.68057	-6.15868	5e-05	0.000426456	yes
uc008fat.1	uc008fat.1	Ndst1	chr18:60685975-60748665	OK	35.3487	14.5544	-1.2802	-4.12209	5e-05	0.000426456	yes
uc008fbc.2	uc008fbc.2	Tcof1	chr18:60813755-60848964	OK	16.8482	7.23441	-1.21965	-2.66307	0.00135	0.00799102	yes
uc012bdv.1	uc012bdv.1	Fbxo38	chr18:62504058-62548743	OK	28.169	12.2738	-1.19852	-6.09483	5e-05	0.000426456	yes
uc008feb.2	uc008feb.2	Wdr7	chr18:63708694-63989759	OK	21.2076	9.78349	-1.11616	-5.83687	5e-05	0.000426456	yes
uc008feq.2	uc008feq.2	Nedd4l	chr18:64887755-65689436	OK	82.6794	36.1253	-1.19452	-2.58973	0.00175	0.00996996	yes
uc012bel.1	uc012bel.1	Cep192	chr18:67800106-67885170	OK	13.6546	4.08013	-1.7427	-7.60453	5e-05	0.000426456	yes
uc008fnu.1	uc008fnu.1	Tcf4	chr18:69344491-69687967	OK	55.0911	8.0316	-2.77806	-3.55359	0.0015	0.00874438	yes
uc008fpz.1	uc008fpz.1	Dym	chr18:75018771-75286966	OK	25.382	11.903	-1.09248	-4.97297	5e-05	0.000426456	yes
uc008fqf.2	uc008fqf.2	Ctif	chr18:75431220-75697696	OK	10.5422	3.55521	-1.56817	-2.8848	0.00095	0.0059127	yes
uc008fsk.1	uc008fsk.1	Adnp2	chr18:80126317-80151482	OK	25.7316	11.7642	-1.12914	-5.33594	5e-05	0.000426456	yes
uc029tqf.3	uc029tqf.3		chr18:80126317-80151482	OK	12.1422	3.74226	-1.69804	-3.57883	0.0002	0.00150602	yes
uc012bfp.1	uc012bfp.1	Zfp236	chr18:82593596-82692734	OK	20.8336	9.01752	-1.20811	-6.49246	5e-05	0.000426456	yes
uc008ful.1	uc008ful.1	Tshz1	chr18:84011626-84086562	OK	31.2018	12.6019	-1.30799	-4.74218	5e-05	0.000426456	yes
uc008hdb.2	uc008hdb.2	Jak2	chr19:29251802-29313080	OK	44.7742	9.63262	-2.21667	-11.5915	5e-05	0.000426456	yes
uc008hej.2	uc008hej.2	Gldc	chr19:30098440-30175441	OK	29.615	14.249	-1.05547	-5.44623	5e-05	0.000426456	yes
uc008hfk.2	uc008hfk.2	Minpp1	chr19:32485768-32515370	OK	11.0857	4.38757	-1.3372	-4.9744	5e-05	0.000426456	yes
uc012bfw.2	uc012bfw.2	Ppp6r3	chr19:3454928-3575749	OK	22.7863	4.49928	-2.3404	-5.82074	5e-05	0.000426456	yes
uc008fwq.2	uc008fwq.2	Lrp5	chr19:3584824-3686564	OK	22.7243	7.48515	-1.60213	-7.51698	5e-05	0.000426456	yes
uc008hjp.1	uc008hjp.1	Plce1	chr19:38524196-38785100	OK	16.6919	4.32641	-1.94791	-9.50265	5e-05	0.000426456	yes
uc008hkr.1	uc008hkr.1	Sorbs1	chr19:40292039-40513812	OK	29.4486	14.1858	-1.05375	-4.98381	5e-05	0.000426456	yes
uc008fyn.3	uc008fyn.3	Pitpnm1	chr19:4099997-4125858	OK	10.5099	0.806329	-3.70423	-6.9777	5e-05	0.000426456	yes
uc008fzx.1	uc008fzx.1	Kdm2a	chr19:4316146-4398266	OK	25.9317	11.9656	-1.11583	-4.24133	5e-05	0.000426456	yes
uc008hsb.1	uc008hsb.1	Pprc1	chr19:46056538-46072909	OK	23.0943	10.0237	-1.20412	-4.17913	5e-05	0.000426456	yes
uc008hsq.1	uc008hsq.1	Gbf1	chr19:46152557-46286510	OK	32.2862	7.31968	-2.14107	-6.70091	5e-05	0.000426456	yes
uc008gan.1	uc008gan.1	Sptbn2	chr19:4711222-4811634	OK	118.218	40.4319	-1.54789	-6.71528	5e-05	0.000426456	yes
uc008gci.1	uc008gci.1	Pacs1	chr19:5133684-5273119	OK	22.3272	3.71152	-2.58872	-5.27527	5e-05	0.000426456	yes
uc008gdl.2	uc008gdl.2	Efemp2	chr19:5474689-5481854	OK	11.7655	4.60446	-1.35346	-4.68801	5e-05	0.000426456	yes
uc008ger.1	uc008ger.1	Pcnxl3	chr19:5664634-5688908	OK	17.905	2.73422	-2.71116	-3.3863	0.0015	0.00874438	yes
uc008geq.2	uc008geq.2	Pcnxl3	chr19:5664634-5688908	OK	41.6597	15.7581	-1.40256	-6.76887	5e-05	0.000426456	yes
uc008get.1	uc008get.1	Map3k11	chr19:5689130-5702864	OK	12.3181	1.19001	-3.37172	-7.01045	5e-05	0.000426456	yes
uc008iaj.1	uc008iaj.1	Atrnl1	chr19:57611033-58133340	OK	10.2264	4.45747	-1.198	-3.16788	0.0001	0.000807772	yes
uc008ggn.2	uc008ggn.2	Syvn1	chr19:6046575-6057751	OK	10.8353	2.3608	-2.19839	-3.86346	0.0006	0.00396163	yes
uc008ghv.1	uc008ghv.1	Atg2a	chr19:6241667-6262304	OK	10.9267	1.79372	-2.60683	-5.29826	5e-05	0.000426456	yes
uc008ghu.1	uc008ghu.1	Atg2a	chr19:6241667-6262304	OK	12.9257	5.46271	-1.24255	-3.74479	5e-05	0.000426456	yes
uc008gjv.2	uc008gjv.2	Vegfb	chr19:6982471-6987651	OK	19.7989	5.83805	-1.76186	-3.87692	0.0001	0.000807772	yes
uc008gmm.1	uc008gmm.1	Wdr74	chr19:8735838-8740624	OK	12.9774	3.00374	-2.11117	-4.33009	0.0003	0.00216039	yes
uc008ljr.1	uc008ljr.1	D430041D05Rik	chr2:104143074-104410334	OK	22.5876	6.11537	-1.88502	-9.49005	5e-05	0.000426456	yes
uc057bnw.1	uc057bnw.1	Pax6	chr2:105536079-105904564	OK	13.746	1.89814	-2.85636	-3.56008	0.00165	0.00948647	yes
uc012cbc.2	uc012cbc.2	Arhgap11a	chr2:113830015-113848661	OK	29.2494	13.9016	-1.07315	-4.11012	5e-05	0.000426456	yes
uc008lqd.4	uc008lqd.4	Aqr	chr2:114101160-114175339	OK	48.3524	18.3194	-1.40022	-7.29133	5e-05	0.000426456	yes
uc008lqj.2	uc008lqj.2	Zfp770	chr2:114193460-114201432	OK	11.907	5.60575	-1.08683	-4.41582	5e-05	0.000426456	yes
uc033hpj.1	uc033hpj.1		chr2:114193460-114201432	OK	12.9047	1.74707	-2.88489	-5.23913	5e-05	0.000426456	yes
uc008lrw.2	uc008lrw.2	Eif2ak4	chr2:118388616-118475234	OK	15.497	6.64925	-1.22073	-3.50797	0.0001	0.000807772	yes
uc008lsc.1	uc008lsc.1	Bmf	chr2:118528756-118549678	OK	14.871	5.88429	-1.33757	-6.48876	5e-05	0.000426456	yes
uc008lsf.2	uc008lsf.2	Pak6	chr2:118663576-118698020	OK	10.4239	0.824636	-3.65999	-7.71268	5e-05	0.000426456	yes
uc008lti.2	uc008lti.2	Zfyve19	chr2:119172499-119217050	OK	10.7406	1.7917	-2.58367	-5.34683	0.0002	0.00150602	yes
uc008lul.2	uc008lul.2	Rpap1	chr2:119763958-119787537	OK	21.3828	10.5962	-1.0129	-4.30296	5e-05	0.000426456	yes
uc008luv.1	uc008luv.1	Mga	chr2:119872550-119969581	OK	13.046	4.73492	-1.4622	-2.6849	0.00165	0.00948647	yes
uc012ccg.1	uc012ccg.1	Zfp106	chr2:120506829-120563831	OK	30.8527	8.39651	-1.87753	-3.52511	0.0001	0.000807772	yes
uc008lwc.1	uc008lwc.1	Zfp106	chr2:120506829-120563831	OK	51.9718	23.1264	-1.16819	-5.91177	5e-05	0.000426456	yes
uc008lyc.1	uc008lyc.1	Trp53bp1	chr2:121171167-121271407	OK	39.0363	10.4474	-1.90168	-3.4336	0.0006	0.00396163	yes
uc008lyg.3	uc008lyg.3	Trp53bp1	chr2:121171167-121271407	OK	58.6686	22.3781	-1.3905	-4.0008	5e-05	0.000426456	yes
uc008lyj.2	uc008lyj.2	Map1a	chr2:121289601-121355077	OK	26.1965	10.6486	-1.2987	-6.25592	5e-05	0.000426456	yes
uc008mac.2	uc008mac.2	Spg11	chr2:122028579-122118386	OK	20.5385	6.76268	-1.60266	-8.18151	5e-05	0.000426456	yes
uc008meg.2	uc008meg.2	Trpm7	chr2:126791557-126876261	OK	12.6113	2.96725	-2.08752	-7.71291	5e-05	0.000426456	yes
uc008mez.1	uc008mez.1	Snrnp200	chr2:127208403-127240451	OK	68.6264	30.6715	-1.16186	-6.42302	5e-05	0.000426456	yes
uc008mfz.2	uc008mfz.2	Nphp1	chr2:127740731-127788891	OK	11.701	5.22194	-1.16398	-4.54306	5e-05	0.000426456	yes
uc008mgr.2	uc008mgr.2	Anapc1	chr2:128610082-128687395	OK	18.766	5.71013	-1.71653	-3.31429	0.0001	0.000807772	yes
uc008mgq.2	uc008mgq.2	Anapc1	chr2:128610082-128687395	OK	49.2391	17.5846	-1.48549	-7.47541	5e-05	0.000426456	yes
uc008mja.2	uc008mja.2	Vps16	chr2:130417683-130444269	OK	15.1647	7.43795	-1.02774	-3.28678	0.00015	0.00116473	yes
uc008mjd.2	uc008mjd.2	Ptpra	chr2:130450277-130563749	OK	76.2496	36.7633	-1.05246	-5.7473	5e-05	0.000426456	yes
uc012ceu.1	uc012ceu.1	Plcb1	chr2:134786163-135475258	OK	14.3549	5.59462	-1.35943	-5.74162	5e-05	0.000426456	yes
uc012cfb.1	uc012cfb.1	Flrt3	chr2:140395429-142390050	OK	11.5275	5.53748	-1.05778	-3.37226	0.00015	0.00116473	yes
uc008mqq.3	uc008mqq.3	Snx5	chr2:144250123-144270902	OK	27.2541	11.6328	-1.22828	-5.2217	5e-05	0.000426456	yes
uc008msj.2	uc008msj.2	Ralgapa2	chr2:146241298-146512004	OK	14.0885	6.17072	-1.191	-6.03958	5e-05	0.000426456	yes
uc008mso.1	uc008mso.1	Plk1s1	chr2:146855888-146970089	OK	17.0672	8.2926	-1.04133	-4.34883	5e-05	0.000426456	yes
uc012cgd.2	uc012cgd.2		chr2:152313188-152313992	OK	28.5184	13.9109	-1.03568	-3.84738	5e-05	0.000426456	yes
uc008njo.1	uc008njo.1	Zfp341	chr2:154611810-154646817	OK	11.5736	5.54543	-1.06147	-4.64828	5e-05	0.000426456	yes
uc008nnl.2	uc008nnl.2	Epb4.1l1	chr2:156420908-156543214	OK	15.1521	7.42886	-1.02831	-2.91469	0.0008	0.00509043	yes
uc008nnt.2	uc008nnt.2	Dlgap4	chr2:156613696-156764363	OK	58.9707	29.2707	-1.01054	-3.24938	0.0002	0.00150602	yes
uc012cig.1	uc012cig.1	Ralgapb	chr2:158409852-158499253	OK	29.0173	12.9676	-1.162	-6.30756	5e-05	0.000426456	yes
uc008nqp.2	uc008nqp.2	Ppp1r16b	chr2:158666629-158766334	OK	10.3793	4.53268	-1.19527	-5.76366	5e-05	0.000426456	yes
uc008nrp.2	uc008nrp.2	Chd6	chr2:160946977-161109086	OK	12.4244	5.90706	-1.07267	-2.70003	0.00115	0.00696836	yes
uc008ntd.1	uc008ntd.1	Ttpal	chr2:163602313-163619013	OK	12.4846	4.24037	-1.55789	-3.74962	5e-05	0.000426456	yes
uc008nwp.1	uc008nwp.1	Pcif1	chr2:164878086-164891437	OK	62.6087	26.048	-1.26519	-6.31604	5e-05	0.000426456	yes
uc008nxj.1	uc008nxj.1	Elmo2	chr2:165288030-165326479	OK	23.162	10.951	-1.0807	-3.65123	0.00015	0.00116473	yes
uc008nya.2	uc008nya.2	Zmynd8	chr2:165784151-165896950	OK	25.7775	4.35661	-2.56483	-3.82306	5e-05	0.000426456	yes
uc008nyl.2	uc008nyl.2	Sulf2	chr2:166073898-166155683	OK	11.5288	4.38038	-1.39611	-4.93994	5e-05	0.000426456	yes
uc012cjl.1	uc012cjl.1	Cse1l	chr2:166906095-166946389	OK	22.3139	2.49935	-3.15832	-5.06519	5e-05	0.000426456	yes
uc056zqy.1	uc056zqy.1	Znfx1	chr2:167035795-167065862	OK	12.1305	5.06246	-1.26073	-4.1477	5e-05	0.000426456	yes
uc008nzd.1	uc008nzd.1	Znfx1	chr2:167035795-167065862	OK	12.226	5.38199	-1.18374	-3.25682	0.00015	0.00116473	yes
uc008nzx.1	uc008nzx.1	Rnf114	chr2:167481135-167516171	OK	30.9481	13.0308	-1.24793	-3.13084	0.0003	0.00216039	yes
uc008oey.2	uc008oey.2	Gnas	chr2:174281236-174346742	OK	677.392	323.736	-1.06517	-4.94754	5e-05	0.000426456	yes
uc008ojk.2	uc008ojk.2	Ogfr	chr2:180589406-180595837	OK	40.8689	17.3701	-1.2344	-4.57254	5e-05	0.000426456	yes
uc008ojq.2	uc008ojq.2	Dido1	chr2:180657962-180709999	OK	34.7631	16.0039	-1.11913	-5.63178	5e-05	0.000426456	yes
uc008okw.2	uc008okw.2	Kcnq2	chr2:181075578-181135289	OK	21.1357	6.84497	-1.62656	-5.93872	5e-05	0.000426456	yes
uc008omv.1	uc008omv.1	Znf512b	chr2:181569152-181592461	OK	17.7418	8.85816	-1.00208	-3.07337	0.0003	0.00216039	yes
uc008iqd.1	uc008iqd.1	Nsmf	chr2:25054378-25062881	OK	77.1705	14.7826	-2.38415	-8.24934	5e-05	0.000426456	yes
uc012bru.1	uc012bru.1	Rnf208	chr2:25242928-25244262	OK	22.0748	6.78169	-1.70268	-3.68168	5e-05	0.000426456	yes
uc008isc.1	uc008isc.1	Abca2	chr2:25428673-25448539	OK	21.21	7.48875	-1.50195	-7.9461	5e-05	0.000426456	yes
uc012bsj.1	uc012bsj.1	Gpsm1	chr2:26315532-26352110	OK	24.6254	11.429	-1.10745	-3.07609	0.00035	0.00247367	yes
uc008ivi.1	uc008ivi.1	Sec16a	chr2:26409430-26445216	OK	54.9619	17.1316	-1.68177	-9.21503	5e-05	0.000426456	yes
uc008iye.1	uc008iye.1	Ppp1r26	chr2:28447940-28455508	OK	10.0317	4.07323	-1.30031	-4.70685	5e-05	0.000426456	yes
uc008iyo.2	uc008iyo.2	Ralgds	chr2:28513166-28553082	OK	46.6224	8.48444	-2.45813	-5.69448	5e-05	0.000426456	yes
uc008izm.1	uc008izm.1	Setx	chr2:29124991-29182471	OK	31.4062	8.04842	-1.96427	-10.0865	5e-05	0.000426456	yes
uc008izu.1	uc008izu.1	Rapgef1	chr2:29619719-29740363	OK	64.8011	14.1979	-2.19035	-6.51223	5e-05	0.000426456	yes
uc057bmu.1	uc057bmu.1	Sptan1	chr2:29965559-30031450	OK	122.201	16.7419	-2.86772	-7.12192	5e-05	0.000426456	yes
uc008jcl.1	uc008jcl.1	Crat	chr2:30392253-30415748	OK	17.2639	7.02115	-1.29798	-5.33436	5e-05	0.000426456	yes
uc008jeb.3	uc008jeb.3	Abl1	chr2:31688536-31804362	OK	38.8463	16.2057	-1.26127	-5.18966	5e-05	0.000426456	yes
uc008jen.2	uc008jen.2	Prrc2b	chr2:32151147-32236382	OK	184.466	61.0053	-1.59635	-7.29407	5e-05	0.000426456	yes
uc008jil.2	uc008jil.2	Mapkap1	chr2:34406770-34624958	OK	23.9546	11.0411	-1.11742	-4.22686	5e-05	0.000426456	yes
uc008jip.2	uc008jip.2	Gapvd1	chr2:34674596-34755232	OK	38.2591	8.96935	-2.09273	-4.58497	5e-05	0.000426456	yes
uc008jiq.2	uc008jiq.2	Gapvd1	chr2:34674596-34755232	OK	32.975	13.1999	-1.32085	-5.07016	5e-05	0.000426456	yes
uc008jix.2	uc008jix.2	Fbxw2	chr2:34802317-34826235	OK	16.6131	4.59259	-1.85494	-5.16213	5e-05	0.000426456	yes
uc008jku.2	uc008jku.2	Dab2ip	chr2:35549533-35730994	OK	60.8136	29.3596	-1.05056	-4.72882	5e-05	0.000426456	yes
uc008ieo.2	uc008ieo.2	Frmd4a	chr2:4152862-4614043	OK	22.06	5.75278	-1.9391	-4.18281	5e-05	0.000426456	yes
uc008ifc.1	uc008ifc.1	Sephs1	chr2:4881563-4910556	OK	18.4914	6.17976	-1.58123	-4.63745	5e-05	0.000426456	yes
uc008jqr.1	uc008jqr.1	Rif1	chr2:52072836-52122381	OK	14.2136	6.98208	-1.02554	-4.65233	5e-05	0.000426456	yes
uc008jtc.1	uc008jtc.1	Pkp4	chr2:59160849-59355205	OK	35.1927	10.5526	-1.73767	-6.12935	5e-05	0.000426456	yes
uc008kcb.2	uc008kcb.2	Sp3	chr2:72936431-72993733	OK	24.2846	2.39645	-3.34107	-4.50894	5e-05	0.000426456	yes
uc008kgw.2	uc008kgw.2	Ssfa2	chr2:79635424-79672964	OK	12.4174	3.15797	-1.97529	-6.65392	5e-05	0.000426456	yes
uc008khm.2	uc008khm.2	Nckap1	chr2:80500511-80581182	OK	148.093	46.972	-1.65663	-9.10007	5e-05	0.000426456	yes
uc008kxa.2	uc008kxa.2	Dgkz	chr2:91932821-91965600	OK	22.7893	6.19668	-1.87879	-3.82536	5e-05	0.000426456	yes
uc008kxc.2	uc008kxc.2	Dgkz	chr2:91932821-91965600	OK	38.7645	13.4761	-1.52434	-6.7262	5e-05	0.000426456	yes
uc008qrb.2	uc008qrb.2	Ttf2	chr3:100938859-100969663	OK	10.0946	4.48099	-1.17169	-4.98156	5e-05	0.000426456	yes
uc008qsu.1	uc008qsu.1	Bcas2	chr3:103171710-103179154	OK	40.8148	19.6426	-1.05511	-3.95298	5e-05	0.000426456	yes
uc012cvg.1	uc012cvg.1	Phtf1	chr3:103914119-104007879	OK	19.3524	1.08357	-4.15865	-4.86498	0.00105	0.00644343	yes
uc008qxg.2	uc008qxg.2	Strip1	chr3:107612531-107631710	OK	73.2243	34.9247	-1.06808	-5.76902	5e-05	0.000426456	yes
uc008qyx.1	uc008qyx.1	Celsr2	chr3:108390847-108415494	OK	89.2036	39.5833	-1.17221	-6.05369	5e-05	0.000426456	yes
uc012cwu.1	uc012cwu.1	Agl	chr3:116739998-116808166	OK	10.1069	3.55228	-1.50852	-4.94014	5e-05	0.000426456	yes
uc008rfh.1	uc008rfh.1	Sec24d	chr3:123267495-123365636	OK	11.7104	5.49133	-1.09256	-5.04286	5e-05	0.000426456	yes
uc008rgt.1	uc008rgt.1	Ank2	chr3:126921606-127499115	OK	62.5669	19.3194	-1.69535	-6.56933	5e-05	0.000426456	yes
uc008rgv.1	uc008rgv.1	Ank2	chr3:126921606-127499115	OK	45.1975	14.472	-1.64298	-5.27247	5e-05	0.000426456	yes
uc012cyg.1	uc012cyg.1	Nfkb1	chr3:135584654-135691547	OK	10.5104	4.57515	-1.19993	-4.49554	5e-05	0.000426456	yes
uc008rnq.2	uc008rnq.2	Tspan5	chr3:138742207-138904433	OK	18.2756	3.55575	-2.3617	-4.14237	0.0003	0.00216039	yes
uc008rre.2	uc008rre.2	Ssx2ip	chr3:146404641-146440137	OK	10.8567	5.39801	-1.00809	-2.87227	0.0006	0.00396163	yes
uc008owd.2	uc008owd.2	Pik3ca	chr3:32436150-32468486	OK	34.6832	12.9251	-1.42406	-7.78667	5e-05	0.000426456	yes
uc008oyt.1	uc008oyt.1	Atp11b	chr3:35754137-35856276	OK	12.2738	5.55444	-1.14387	-3.96492	5e-05	0.000426456	yes
uc008pab.2	uc008pab.2	4932438A13Rik	chr3:36863105-37060024	OK	15.0444	3.75355	-2.0029	-10.1423	5e-05	0.000426456	yes
uc008pbd.2	uc008pbd.2	Ankrd50	chr3:38449260-38484816	OK	16.0577	6.63174	-1.27581	-3.94845	5e-05	0.000426456	yes
uc012cpb.1	uc012cpb.1	Plk4	chr3:40799950-40816883	OK	16.0934	6.54967	-1.29698	-5.29661	5e-05	0.000426456	yes
uc008pdq.2	uc008pdq.2		chr3:51252719-51340644	OK	22.1661	6.82668	-1.6991	-5.76464	5e-05	0.000426456	yes
uc033htk.1	uc033htk.1	Nbea	chr3:55625197-56183701	OK	71.315	22.1973	-1.68382	-9.04521	5e-05	0.000426456	yes
uc008phu.2	uc008phu.2	Eif2a	chr3:58521970-58557501	OK	21.1004	10.4666	-1.01149	-2.58089	0.00135	0.00799102	yes
uc008pma.1	uc008pma.1	Smc4	chr3:69004969-69034623	OK	34.5733	12.3936	-1.48007	-3.33915	5e-05	0.000426456	yes
uc008pnl.2	uc008pnl.2	Rapgef2	chr3:79062510-79173198	OK	32.2527	11.4068	-1.49952	-6.05073	5e-05	0.000426456	yes
uc008ppi.1	uc008ppi.1	Plrg1	chr3:83055537-83072291	OK	20.4844	7.68767	-1.41391	-4.39837	5e-05	0.000426456	yes
uc008prp.3	uc008prp.3	Dclk2	chr3:86786149-86920884	OK	28.809	4.87935	-2.56176	-5.43127	5e-05	0.000426456	yes
uc008pvx.2	uc008pvx.2	Arhgef2	chr3:88616206-88648052	OK	88.1217	37.6053	-1.22856	-4.82293	5e-05	0.000426456	yes
uc008pxb.1	uc008pxb.1	Gon4l	chr3:88775212-88913950	OK	21.0626	9.75678	-1.11021	-4.51934	5e-05	0.000426456	yes
uc008qhd.2	uc008qhd.2	Pogz	chr3:94837566-94883567	OK	30.3028	8.29841	-1.86855	-5.15642	5e-05	0.000426456	yes
uc008qhl.3	uc008qhl.3	Pi4kb	chr3:94974730-95015437	OK	32.947	10.8617	-1.6009	-4.70932	5e-05	0.000426456	yes
uc008qhp.1	uc008qhp.1	Zfp687	chr3:94974730-95015437	OK	26.0127	10.3141	-1.33459	-4.01518	5e-05	0.000426456	yes
uc008qhr.2	uc008qhr.2	Psmd4	chr3:95032690-95042614	OK	43.8473	18.722	-1.22775	-3.27222	5e-05	0.000426456	yes
uc008qih.2	uc008qih.2	Sema6c	chr3:95160419-95174050	OK	10.6952	4.23634	-1.33608	-3.07758	0.00035	0.00247367	yes
uc008qli.1	uc008qli.1	Mrps21	chr3:95862651-95871484	OK	55.11	10.6363	-2.37332	-3.79897	0.00045	0.0030844	yes
uc008qpg.1	uc008qpg.1	Pde4dip	chr3:97689828-97888707	OK	33.1371	14.7073	-1.17191	-5.07807	5e-05	0.000426456	yes
uc008tvk.1	uc008tvk.1	Jak1	chr4:101069037-101265282	OK	23.6944	9.74306	-1.2821	-6.02404	5e-05	0.000426456	yes
uc008tyh.2	uc008tyh.2	Usp24	chr4:106316212-106441327	OK	19.7208	6.91406	-1.51212	-8.05595	5e-05	0.000426456	yes
uc008uai.1	uc008uai.1	Lrp8	chr4:107802258-107876840	OK	25.1768	8.21712	-1.61539	-3.4674	5e-05	0.000426456	yes
uc008ubn.1	uc008ubn.1	Zfyve9	chr4:108639258-108781904	OK	28.8548	13.1596	-1.1327	-4.85624	5e-05	0.000426456	yes
uc008ubw.1	uc008ubw.1	Nrd1	chr4:109000804-109202272	OK	80.8941	33.3658	-1.27766	-6.35034	5e-05	0.000426456	yes
uc008ucg.2	uc008ucg.2	Eps15	chr4:109280274-109387816	OK	10.6793	1.96291	-2.44375	-5.43051	5e-05	0.000426456	yes
uc008rzq.1	uc008rzq.1	1110037F02Rik	chr4:11485957-11551143	OK	26.8777	7.34856	-1.87087	-8.11039	5e-05	0.000426456	yes
uc008ugi.2	uc008ugi.2	Pomgnt1	chr4:116150517-116159844	OK	23.0576	7.86841	-1.5511	-4.92108	5e-05	0.000426456	yes
uc008ugo.2	uc008ugo.2	Mast2	chr4:116306759-116464181	OK	116.759	37.1959	-1.65032	-9.05694	5e-05	0.000426456	yes
uc008uim.2	uc008uim.2	Rnf220	chr4:117271462-117497052	OK	31.7573	9.17157	-1.79184	-3.44481	5e-05	0.000426456	yes
uc008ujg.1	uc008ujg.1	Ipo13	chr4:117894492-117914999	OK	45.9397	17.8979	-1.35995	-7.1414	5e-05	0.000426456	yes
uc012djx.2	uc012djx.2	Szt2	chr4:118359998-118409263	OK	11.8611	5.88398	-1.01137	-4.70698	5e-05	0.000426456	yes
uc008und.2	uc008und.2	Scmh1	chr4:120405280-120530199	OK	30.7696	12.705	-1.27611	-6.44289	5e-05	0.000426456	yes
uc008uoc.1	uc008uoc.1	Rlf	chr4:121145372-121215076	OK	16.718	7.18947	-1.21744	-3.99833	5e-05	0.000426456	yes
uc008upk.2	uc008upk.2	Macf1	chr4:123349632-123684360	OK	36.8355	10.9642	-1.74829	-3.91121	5e-05	0.000426456	yes
uc008upl.2	uc008upl.2	Macf1	chr4:123349632-123684360	OK	35.2161	12.9824	-1.43968	-5.92485	5e-05	0.000426456	yes
uc008uty.3	uc008uty.3	Zmym4	chr4:126753554-126967923	OK	26.2322	11.4554	-1.19531	-3.08828	5e-05	0.000426456	yes
uc008uuo.3	uc008uuo.3	Dlgap3	chr4:127169203-127237022	OK	14.5673	5.71587	-1.34969	-6.32566	5e-05	0.000426456	yes
uc008uzp.3	uc008uzp.3	Pum1	chr4:130663356-130781565	OK	24.2463	1.82161	-3.73448	-3.54801	0.0007	0.00453048	yes
uc012dni.2	uc012dni.2	Cdc42	chr4:137319695-137357759	OK	34.8287	3.59155	-3.2776	-3.58937	5e-05	0.000426456	yes
uc008vkd.2	uc008vkd.2	Eif4g3	chr4:137993455-138207079	OK	78.7498	35.6805	-1.14214	-4.57947	5e-05	0.000426456	yes
uc008vmm.2	uc008vmm.2	Ubr4	chr4:139352586-139489532	OK	45.4206	17.6203	-1.36611	-7.00088	5e-05	0.000426456	yes
uc008vmw.2	uc008vmw.2	Arhgef10l	chr4:140514484-140665905	OK	20.0122	5.00108	-2.00057	-4.89053	5e-05	0.000426456	yes
uc008vno.2	uc008vno.2	Atp13a2	chr4:140986872-141007701	OK	43.3471	15.6374	-1.47093	-5.74759	5e-05	0.000426456	yes
uc008vom.2	uc008vom.2	Spen	chr4:141444672-141538597	OK	51.5412	24.3941	-1.07919	-4.42081	5e-05	0.000426456	yes
uc008voz.1	uc008voz.1	Plekhm2	chr4:141625733-141664899	OK	14.7427	0.434067	-5.08594	-5.16125	0.00145	0.0084935	yes
uc008vpv.2	uc008vpv.2	Kazn	chr4:142102389-142239401	OK	27.2495	12.0754	-1.17416	-5.39683	5e-05	0.000426456	yes
uc012doj.1	uc012doj.1	Prdm2	chr4:143107390-143215002	OK	22.9601	10.5746	-1.11852	-2.88973	0.0004	0.00278176	yes
uc008vub.2	uc008vub.2	Mad2l2	chr4:148130919-148145704	OK	28.1655	13.1605	-1.09771	-4.15151	5e-05	0.000426456	yes
uc008vur.2	uc008vur.2	Mtor	chr4:148448581-148557685	OK	31.1243	12.4457	-1.32239	-7.16939	5e-05	0.000426456	yes
uc008vuv.2	uc008vuv.2	Exosc10	chr4:148558426-148582400	OK	15.5886	1.54482	-3.33498	-4.86965	0.00045	0.0030844	yes
uc008vvy.2	uc008vvy.2	Kif1b	chr4:149176318-149307733	OK	57.0116	23.732	-1.26442	-4.14983	5e-05	0.000426456	yes
uc008vvz.2	uc008vvz.2	Kif1b	chr4:149176318-149307733	OK	43.2611	19.7817	-1.1289	-3.17337	0.0004	0.00278176	yes
uc012dpr.1	uc012dpr.1	Ube4b	chr4:149328415-149426631	OK	116.998	41.6834	-1.48894	-7.35441	5e-05	0.000426456	yes
uc008vwr.1	uc008vwr.1	Pik3cd	chr4:149649167-149701629	OK	10.6215	2.30323	-2.20526	-7.16759	5e-05	0.000426456	yes
uc008wax.1	uc008wax.1	Cep104	chr4:153975560-154007225	OK	24.3984	8.93525	-1.44921	-7.10113	5e-05	0.000426456	yes
uc056zyr.1	uc056zyr.1	Plch2	chr4:154983114-155043154	OK	11.9208	4.02294	-1.56716	-6.16318	5e-05	0.000426456	yes
uc008wdc.2	uc008wdc.2	Prkcz	chr4:155260117-155361428	OK	11.3115	5.51236	-1.03705	-4.72987	5e-05	0.000426456	yes
uc033ihf.1	uc033ihf.1	Acap3	chr4:155891874-155907251	OK	29.7335	12.7592	-1.22056	-5.43056	5e-05	0.000426456	yes
uc008wfs.2	uc008wfs.2	Sdf4	chr4:155992842-156013610	OK	13.0518	3.77024	-1.79152	-5.60493	5e-05	0.000426456	yes
uc008sew.3	uc008sew.3	Casp8ap2	chr4:32615469-32653271	OK	16.2287	4.95245	-1.71233	-6.67718	5e-05	0.000426456	yes
uc012dbh.2	uc012dbh.2	Casp8ap2	chr4:32615469-32653271	OK	13.7478	4.65205	-1.56327	-3.6172	0.00015	0.00116473	yes
uc008sfj.1	uc008sfj.1	Ankrd6	chr4:32804034-32950826	OK	16.217	1.42043	-3.51311	-5.04056	5e-05	0.000426456	yes
uc008sie.2	uc008sie.2	Nfx1	chr4:40970905-41025992	OK	15.889	7.25646	-1.13069	-3.94339	5e-05	0.000426456	yes
uc057brq.1	uc057brq.1	Unc13b	chr4:43058952-43264873	OK	25.3478	4.15872	-2.60765	-9.15624	5e-05	0.000426456	yes
uc008spn.2	uc008spn.2	Rusc2	chr4:43381981-43429134	OK	75.9304	31.8598	-1.25294	-5.7766	5e-05	0.000426456	yes
uc008sqe.2	uc008sqe.2	Tln1	chr4:43531512-43562583	OK	12.0843	4.90795	-1.29995	-6.47788	5e-05	0.000426456	yes
uc008sqi.2	uc008sqi.2	Gba2	chr4:43562633-43587487	OK	35.3151	15.638	-1.17523	-4.17082	5e-05	0.000426456	yes
uc008sve.1	uc008sve.1	Tex10	chr4:48279759-48473422	OK	16.4943	7.90301	-1.06149	-3.36522	0.00025	0.0018375	yes
uc008svg.2	uc008svg.2	Msantd3	chr4:48539945-48561920	OK	28.733	10.747	-1.41877	-3.26497	0.00015	0.00116473	yes
uc008sze.1	uc008sze.1	AI314180	chr4:58800030-58912725	OK	34.3678	9.35895	-1.87664	-9.5114	5e-05	0.000426456	yes
uc008thw.1	uc008thw.1	Brinp1	chr4:68761371-68954397	OK	11.6546	5.56404	-1.06669	-4.74786	5e-05	0.000426456	yes
uc008tmu.1	uc008tmu.1	Focad	chr4:88094629-88438926	OK	12.3409	3.24386	-1.92767	-7.7746	5e-05	0.000426456	yes
uc008tuo.2	uc008tuo.2	Dock7	chr4:98936658-99120915	OK	53.711	21.0017	-1.35471	-7.17351	5e-05	0.000426456	yes
uc008yis.2	uc008yis.2	Wdfy3	chr5:101832952-102069921	OK	42.4233	16.1709	-1.39146	-7.61969	5e-05	0.000426456	yes
uc008yjl.1	uc008yjl.1	Ptpn13	chr5:103425191-103598361	OK	10.875	3.34033	-1.70295	-7.62048	5e-05	0.000426456	yes
uc008yjv.1	uc008yjv.1	Klhl8	chr5:103862049-103911229	OK	18.3522	8.68692	-1.07904	-5.17638	5e-05	0.000426456	yes
uc008ylp.1	uc008ylp.1	Zfp644	chr5:106616740-106696830	OK	30.5096	14.343	-1.08892	-3.62043	5e-05	0.000426456	yes
uc008yok.2	uc008yok.2	Gak	chr5:108569106-108629777	OK	23.4879	10.4659	-1.16623	-3.87441	5e-05	0.000426456	yes
uc008yqd.1	uc008yqd.1	Golga3	chr5:110176700-110223155	OK	27.9702	10.7875	-1.37452	-6.87687	5e-05	0.000426456	yes
uc008yrr.1	uc008yrr.1	Ulk1	chr5:110784488-110810081	OK	59.4998	29.4303	-1.01558	-3.45869	5e-05	0.000426456	yes
uc033ild.1	uc033ild.1	Ttc28	chr5:110879802-111289779	OK	165.099	59.7941	-1.46526	-7.77737	5e-05	0.000426456	yes
uc008yyz.1	uc008yyz.1	Ssh1	chr5:113942218-113993757	OK	20.6299	6.89178	-1.58179	-5.07233	5e-05	0.000426456	yes
uc008yzn.1	uc008yzn.1	Ube3b	chr5:114380606-114421166	OK	82.3999	11.4482	-2.84752	-12.2496	5e-05	0.000426456	yes
uc008zeg.1	uc008zeg.1	Gcn1l1	chr5:115565262-115622654	OK	39.0514	15.7212	-1.31266	-7.18961	5e-05	0.000426456	yes
uc008zfy.3	uc008zfy.3	Nos1	chr5:117842185-117958840	OK	17.027	7.39048	-1.20408	-5.48168	5e-05	0.000426456	yes
uc008zgm.1	uc008zgm.1	Med13l	chr5:118560718-118765437	OK	31.5957	9.41717	-1.74636	-5.06368	5e-05	0.000426456	yes
uc008zhl.1	uc008zhl.1	Tpcn1	chr5:120534156-120588613	OK	10.4849	3.73099	-1.49068	-4.0163	5e-05	0.000426456	yes
uc008zil.2	uc008zil.2	Rph3a	chr5:120940499-121010092	OK	13.4697	6.41797	-1.06953	-4.5589	5e-05	0.000426456	yes
uc008ziv.2	uc008ziv.2	Gm15800	chr5:121220218-121368577	OK	54.2092	20.1805	-1.42558	-7.39931	5e-05	0.000426456	yes
uc008zjc.1	uc008zjc.1	Naa25	chr5:121397981-121545892	OK	16.0521	6.39487	-1.32778	-3.39085	0.0002	0.00150602	yes
uc008zms.3	uc008zms.3	Kdm2b	chr5:122870674-122989099	OK	14.6589	0.854799	-4.10005	-4.71182	0.00045	0.0030844	yes
uc008zoo.1	uc008zoo.1	Kntc1	chr5:123749725-123821593	OK	10.2052	4.38255	-1.21946	-5.99231	5e-05	0.000426456	yes
uc008zpb.3	uc008zpb.3	Pitpnm2	chr5:124118688-124249760	OK	29.1205	8.02298	-1.85983	-7.686	5e-05	0.000426456	yes
uc008zpp.1	uc008zpp.1	Sbno1	chr5:124368701-124425914	OK	19.916	4.56789	-2.12432	-7.04017	5e-05	0.000426456	yes
uc008zry.2	uc008zry.2	Tmem132c	chr5:127241825-127565790	OK	11.5535	3.61099	-1.67786	-7.42477	5e-05	0.000426456	yes
uc008zvq.3	uc008zvq.3	Gtf2i	chr5:134237831-134314760	OK	60.3087	21.4959	-1.4883	-4.23236	5e-05	0.000426456	yes
uc008zwj.2	uc008zwj.2	Clip2	chr5:134489382-134552434	OK	50.5753	18.1852	-1.47567	-6.34415	5e-05	0.000426456	yes
uc012efc.1	uc012efc.1	Nyap1	chr5:137730962-137741607	OK	82.2284	37.0715	-1.14932	-5.25888	5e-05	0.000426456	yes
uc009afv.2	uc009afv.2	Fam20c	chr5:138755080-138810063	OK	38.8678	18.17	-1.09702	-5.67071	5e-05	0.000426456	yes
uc012efz.1	uc012efz.1	Ints1	chr5:139751281-139775678	OK	10.566	2.51429	-2.0712	-3.37539	0.00095	0.0059127	yes
uc009ahc.2	uc009ahc.2	Ints1	chr5:139751281-139775678	OK	34.3269	16.8822	-1.02384	-2.98788	0.0015	0.00874438	yes
uc009akn.2	uc009akn.2	Fam220a	chr5:143548705-143564525	OK	18.5721	7.69715	-1.27074	-4.92956	5e-05	0.000426456	yes
uc009akp.1	uc009akp.1	Usp42	chr5:143710325-143732280	OK	35.6527	14.1402	-1.33421	-5.8458	5e-05	0.000426456	yes
uc009alg.1	uc009alg.1	Lmtk2	chr5:144100435-144188204	OK	36.4735	15.9609	-1.1923	-6.53398	5e-05	0.000426456	yes
uc009alj.2	uc009alj.2	Tecpr1	chr5:144195329-144223578	OK	25.9015	10.5185	-1.3001	-5.90905	5e-05	0.000426456	yes
uc009alt.1	uc009alt.1	Trrap	chr5:144768791-144859778	OK	68.4052	20.2716	-1.75465	-9.5299	5e-05	0.000426456	yes
uc008wmh.3	uc008wmh.3	Pclo	chr5:14514917-14863459	OK	11.4784	4.98381	-1.2036	-6.19487	5e-05	0.000426456	yes
uc009aoe.2	uc009aoe.2	Pan3	chr5:147430579-147548501	OK	11.2183	2.99398	-1.90572	-3.41869	0.0001	0.000807772	yes
uc009atv.2	uc009atv.2	Fry	chr5:150118669-150497753	OK	26.4351	6.89173	-1.93952	-10.3079	5e-05	0.000426456	yes
uc009auh.2	uc009auh.2	Pds5b	chr5:150673826-150810669	OK	23.3139	11.1099	-1.06935	-5.26942	5e-05	0.000426456	yes
uc008wrm.2	uc008wrm.2	Slc4a2	chr5:24425231-24445235	OK	16.7206	6.18001	-1.43595	-4.77143	5e-05	0.000426456	yes
uc008wrv.1	uc008wrv.1	Agap3	chr5:24452176-24502047	OK	38.3267	17.6556	-1.11822	-4.16249	5e-05	0.000426456	yes
uc008wsv.1	uc008wsv.1	Kmt2c	chr5:25271793-25498783	OK	31.1373	12.2121	-1.35033	-7.25146	5e-05	0.000426456	yes
uc008wun.1	uc008wun.1	Ube3c	chr5:29569241-29676077	OK	39.5832	15.7029	-1.33385	-7.13098	5e-05	0.000426456	yes
uc008wwh.2	uc008wwh.2	Agbl5	chr5:30888851-30907788	OK	19.8245	6.29376	-1.65529	-4.93908	5e-05	0.000426456	yes
uc008wxh.1	uc008wxh.1	Gtf3c2	chr5:31140662-31180144	OK	33.5017	15.9072	-1.07455	-4.66271	5e-05	0.000426456	yes
uc008wyb.1	uc008wyb.1	Ift172	chr5:31253278-31291114	OK	12.9013	6.08734	-1.08364	-5.36138	5e-05	0.000426456	yes
uc008xac.2	uc008xac.2	Depdc5	chr5:32863720-32994233	OK	18.6311	4.09769	-2.18483	-5.33143	5e-05	0.000426456	yes
uc008xad.2	uc008xad.2	Depdc5	chr5:32863720-32994233	OK	10.8219	4.38946	-1.30184	-3.28247	0.0003	0.00216039	yes
uc008xbh.3	uc008xbh.3	Fgfr3	chr5:33721723-33737068	OK	34.3115	15.347	-1.16073	-3.6542	5e-05	0.000426456	yes
uc008xbm.2	uc008xbm.2	Whsc1	chr5:33820743-33897966	OK	67.1054	25.7499	-1.38186	-5.92219	5e-05	0.000426456	yes
uc008xcl.2	uc008xcl.2	Sh3bp2	chr5:34525783-34563639	OK	11.3639	2.14275	-2.40692	-4.44278	5e-05	0.000426456	yes
uc008xdc.3	uc008xdc.3	Htt	chr5:34761739-34912534	OK	13.2656	4.97413	-1.41517	-7.41685	5e-05	0.000426456	yes
uc008xdg.2	uc008xdg.2	Rgs12	chr5:34949447-35033593	OK	62.9187	20.2947	-1.63239	-8.44884	5e-05	0.000426456	yes
uc008xes.2	uc008xes.2	Tbc1d14	chr5:36490603-36586226	OK	59.7131	21.5861	-1.46795	-6.28673	5e-05	0.000426456	yes
uc008xfe.1	uc008xfe.1	Ppp2r2c	chr5:36868569-36955078	OK	28.0152	11.3492	-1.30362	-6.72208	5e-05	0.000426456	yes
uc008xfj.2	uc008xfj.2	Jakmip1	chr5:37047431-37125298	OK	29.4428	12.1356	-1.27867	-5.72264	5e-05	0.000426456	yes
uc008wid.1	uc008wid.1	Akap9	chr5:3928053-4080204	OK	60.9113	14.7822	-2.04285	-10.8973	5e-05	0.000426456	yes
uc008xjz.2	uc008xjz.2	Gpr125	chr5:49959950-50058996	OK	90.7323	26.8616	-1.75607	-9.61315	5e-05	0.000426456	yes
uc008xlc.1	uc008xlc.1	Sel1l3	chr5:53107082-53213927	OK	21.4252	10.5971	-1.01563	-5.1514	5e-05	0.000426456	yes
uc008xoa.1	uc008xoa.1	N4bp2	chr5:65763520-65826784	OK	14.9659	5.87383	-1.3493	-4.52077	5e-05	0.000426456	yes
uc008xsn.1	uc008xsn.1	Fryl	chr5:73020190-73256618	OK	20.3784	8.75097	-1.21952	-6.49721	5e-05	0.000426456	yes
uc008xvn.2	uc008xvn.2	Paics	chr5:76913248-76967505	OK	17.4196	2.14406	-3.0223	-4.28727	0.00065	0.00425014	yes
uc008xwc.2	uc008xwc.2	Noa1	chr5:77294168-77310086	OK	25.5647	11.5001	-1.15251	-5.47625	5e-05	0.000426456	yes
uc008yav.1	uc008yav.1	Ankrd17	chr5:90227165-90366185	OK	22.5573	4.01689	-2.48944	-3.93973	5e-05	0.000426456	yes
uc012dyh.1	uc012dyh.1	Ankrd17	chr5:90227165-90366185	OK	31.1097	12.7673	-1.28491	-3.66108	5e-05	0.000426456	yes
uc009dcd.2	uc009dcd.2	Pdzrn3	chr6:101149606-101377897	OK	26.0785	7.78578	-1.74395	-7.63151	5e-05	0.000426456	yes
uc033itu.1	uc033itu.1	Itpr1	chr6:108213095-108551116	OK	11.4868	1.31746	-3.12415	-9.60109	5e-05	0.000426456	yes
uc009deq.1	uc009deq.1	Setd5	chr6:113077638-113153424	OK	35.3375	14.1673	-1.31863	-2.52399	0.0006	0.00396163	yes
uc009dfd.2	uc009dfd.2	Brpf1	chr6:113307136-113326679	OK	12.4802	1.91122	-2.70707	-4.65224	5e-05	0.000426456	yes
uc009dfn.2	uc009dfn.2	Tada3	chr6:113366656-113377520	OK	36.3937	14.7499	-1.30298	-2.99988	0.00035	0.00247367	yes
uc009dhh.1	uc009dhh.1	Tatdn2	chr6:113697498-113711068	OK	15.9445	3.48655	-2.19319	-4.29327	5e-05	0.000426456	yes
uc009dji.2	uc009dji.2	Ift122	chr6:115853527-115926699	OK	11.7444	3.79816	-1.62861	-6.89362	5e-05	0.000426456	yes
uc009djn.1	uc009djn.1	Plxnd1	chr6:115954810-115995005	OK	55.827	25.0538	-1.15593	-6.35375	5e-05	0.000426456	yes
uc009djs.2	uc009djs.2	Fam21	chr6:116208032-116262671	OK	32.6219	11.7005	-1.47927	-7.51124	5e-05	0.000426456	yes
uc057aei.1	uc057aei.1	Mar8	chr6:116338021-116409541	OK	14.4054	0.891324	-4.01451	-6.39729	5e-05	0.000426456	yes
uc009dmk.1	uc009dmk.1	Erc1	chr6:119570795-119848150	OK	13.2185	1.55208	-3.09029	-6.26974	5e-05	0.000426456	yes
uc009dmt.2	uc009dmt.2	Wnk1	chr6:119923968-120038655	OK	44.4082	17.1136	-1.37568	-6.01614	5e-05	0.000426456	yes
uc009dnw.2	uc009dnw.2	Mical3	chr6:120931545-121131022	OK	19.0691	8.48695	-1.16792	-5.89415	5e-05	0.000426456	yes
uc009emw.2	uc009emw.2	Ptpro	chr6:137252298-137464633	OK	14.005	3.6503	-1.93986	-5.29411	5e-05	0.000426456	yes
uc009ayr.1	uc009ayr.1	Gpr85	chr6:13835073-13839848	OK	13.951	6.85989	-1.02411	-2.68406	0.00165	0.00948647	yes
uc009epw.3	uc009epw.3	C2cd5	chr6:143010919-143100152	OK	22.1342	2.67086	-3.05091	-8.57071	5e-05	0.000426456	yes
uc009etl.1	uc009etl.1	Ipo8	chr6:148770683-148831467	OK	17.4395	7.25699	-1.26491	-5.45942	5e-05	0.000426456	yes
uc009ett.1	uc009ett.1	Dennd5b	chr6:148988068-149101680	OK	13.5986	5.92028	-1.19972	-5.29376	5e-05	0.000426456	yes
uc009bam.1	uc009bam.1	Cttnbp2	chr6:18366476-18514825	OK	20.7515	5.70398	-1.86318	-3.62353	5e-05	0.000426456	yes
uc009bdk.2	uc009bdk.2	Ccdc136	chr6:29397532-29426995	OK	32.8193	14.9502	-1.13439	-5.05635	5e-05	0.000426456	yes
uc009bdy.1	uc009bdy.1	Tnpo3	chr6:29526624-29609607	OK	59.9725	23.0161	-1.38166	-6.72378	5e-05	0.000426456	yes
uc009bey.3	uc009bey.3	Ube2h	chr6:30211289-30304539	OK	25.589	7.61941	-1.74777	-4.08427	5e-05	0.000426456	yes
uc029vty.2	uc029vty.2	Copg2	chr6:30733505-30896794	OK	25.2832	11.1848	-1.17664	-2.99945	0.00025	0.0018375	yes
uc009avc.2	uc009avc.2	Ccdc132	chr6:3498392-3603531	OK	15.0146	5.1908	-1.53234	-6.95143	5e-05	0.000426456	yes
uc009bik.2	uc009bik.2	Nup205	chr6:35177615-35247598	OK	43.7272	15.4705	-1.49901	-7.77926	5e-05	0.000426456	yes
uc009blx.1	uc009blx.1	Dennd2a	chr6:39462377-39557834	OK	29.9579	11.4271	-1.39048	-3.89511	5e-05	0.000426456	yes
uc009bra.2	uc009bra.2	Zyx	chr6:42328712-42380558	OK	39.9001	7.47727	-2.41581	-6.53993	5e-05	0.000426456	yes
uc009btt.1	uc009btt.1	Zfp777	chr6:48024187-48048911	OK	26.1238	7.44891	-1.81026	-6.90508	5e-05	0.000426456	yes
uc009cad.2	uc009cad.2		chr6:54681623-54703855	OK	94.8561	31.434	-1.59342	-7.14288	5e-05	0.000426456	yes
uc009chv.2	uc009chv.2	Polr1a	chr6:71909052-71984935	OK	16.185	7.1782	-1.17296	-5.68594	5e-05	0.000426456	yes
uc009cja.2	uc009cja.2	Tcf7l1	chr6:72626370-72789045	OK	25.7064	4.19042	-2.61696	-6.09627	5e-05	0.000426456	yes
uc012enm.1	uc012enm.1	Ctnna2	chr6:76881636-77979667	OK	23.6469	11.5013	-1.03985	-2.65283	0.00125	0.00747765	yes
uc009cna.2	uc009cna.2	Dctn1	chr6:83165923-83200118	OK	118.07	50.7308	-1.21871	-6.56011	5e-05	0.000426456	yes
uc009cpn.1	uc009cpn.1	Rab11fip5	chr6:85334961-85374634	OK	12.6375	5.33093	-1.24526	-6.16999	5e-05	0.000426456	yes
uc009crf.2	uc009crf.2	Add2	chr6:86028680-86124409	OK	26.2744	12.493	-1.07254	-3.91093	5e-05	0.000426456	yes
uc009cwg.2	uc009cwg.2	Plxna1	chr6:89316313-89362613	OK	74.9639	28.3324	-1.40374	-7.71018	5e-05	0.000426456	yes
uc009cxf.2	uc009cxf.2	Zxdc	chr6:90369493-90403486	OK	14.9152	6.73599	-1.14682	-4.43167	5e-05	0.000426456	yes
uc009dan.3	uc009dan.3	Uba3	chr6:97183631-97205647	OK	16.7246	5.63628	-1.56916	-4.97133	5e-05	0.000426456	yes
uc009dau.1	uc009dau.1	Frmd4b	chr6:97286866-97617657	OK	30.2137	11.173	-1.43519	-3.07162	0.00125	0.00747765	yes
uc009daw.2	uc009daw.2	Frmd4b	chr6:97286866-97617657	OK	44.9462	17.1145	-1.39298	-4.34053	5e-05	0.000426456	yes
uc029wni.1	uc029wni.1	C2cd3	chr7:100372232-100486432	OK	49.9153	15.2339	-1.7122	-9.30554	5e-05	0.000426456	yes
uc009inb.3	uc009inb.3	Ucp2	chr7:100493357-100499629	OK	17.8145	8.36609	-1.09043	-4.40811	5e-05	0.000426456	yes
uc009iyj.2	uc009iyj.2		chr7:105558464-105581653	OK	71.2097	19.765	-1.84912	-6.74739	5e-05	0.000426456	yes
uc009izc.2	uc009izc.2	Ilk	chr7:105731729-105744338	OK	42.5953	5.16632	-3.04349	-6.0939	5e-05	0.000426456	yes
uc009jek.2	uc009jek.2	Dennd5a	chr7:109893780-109960470	OK	73.0929	19.1131	-1.93517	-5.18528	5e-05	0.000426456	yes
uc009jel.2	uc009jel.2	Dennd5a	chr7:109893780-109960470	OK	106.651	35.7391	-1.57732	-5.63606	5e-05	0.000426456	yes
uc009jfe.2	uc009jfe.2	Sbf2	chr7:110308012-110614920	OK	58.0856	22.8574	-1.34552	-6.95138	5e-05	0.000426456	yes
uc009jgg.2	uc009jgg.2	Usp47	chr7:112023505-112111386	OK	89.7943	36.9211	-1.28218	-7.04421	5e-05	0.000426456	yes
uc009jjp.1	uc009jjp.1	Smg1	chr7:118131311-118243637	OK	19.4999	8.71193	-1.1624	-6.3443	5e-05	0.000426456	yes
uc009jki.1	uc009jki.1	Gde1	chr7:118688544-118705738	OK	35.4255	16.9839	-1.06062	-4.39003	5e-05	0.000426456	yes
uc009jqh.1	uc009jqh.1	Gtf3c1	chr7:125640953-125707688	OK	79.7744	33.1703	-1.26603	-6.69183	5e-05	0.000426456	yes
uc009jqr.2	uc009jqr.2	Xpo6	chr7:126101714-126200499	OK	89.7862	27.181	-1.72389	-9.02032	5e-05	0.000426456	yes
uc009jrv.1	uc009jrv.1	Atxn2l	chr7:126491707-126503302	OK	39.5681	13.7399	-1.52596	-3.39406	5e-05	0.000426456	yes
uc009jsn.1	uc009jsn.1	Mapk3	chr7:126759625-126765816	OK	46.6363	11.7802	-1.98509	-4.35097	5e-05	0.000426456	yes
uc009jua.1	uc009jua.1	Maz	chr7:127022136-127027019	OK	131.66	54.0883	-1.28343	-4.4256	5e-05	0.000426456	yes
uc009jwj.1	uc009jwj.1	Zfp629	chr7:127607031-127615260	OK	21.8795	10.872	-1.00897	-4.2118	5e-05	0.000426456	yes
uc009jzo.2	uc009jzo.2	Wdr11	chr7:129591862-129635738	OK	17.3411	7.9615	-1.12309	-5.56344	5e-05	0.000426456	yes
uc009ffa.1	uc009ffa.1	Zbtb45	chr7:13005665-13009830	OK	21.022	9.34036	-1.17035	-4.85272	5e-05	0.000426456	yes
uc033jch.1	uc033jch.1	Fgfr2	chr7:130162450-130266808	OK	16.3396	5.04762	-1.6947	-4.81256	5e-05	0.000426456	yes
uc009kan.1	uc009kan.1	Tacc2	chr7:130577483-130764784	OK	36.322	7.73458	-2.23145	-4.26212	5e-05	0.000426456	yes
uc009kci.1	uc009kci.1	Fam53b	chr7:132712083-132813886	OK	15.6958	7.26088	-1.11217	-3.17525	5e-05	0.000426456	yes
uc009kcq.2	uc009kcq.2	Fam175b	chr7:132859224-132885114	OK	10.246	5.03135	-1.02604	-3.55519	0.0004	0.00278176	yes
uc009kdc.2	uc009kdc.2	2700050L05Rik	chr7:133637674-133673017	OK	10.7147	5.17193	-1.05082	-4.58669	5e-05	0.000426456	yes
uc009kdv.1	uc009kdv.1	Dock1	chr7:134670686-135173647	OK	19.2223	6.71473	-1.51738	-6.61449	5e-05	0.000426456	yes
uc009kls.2	uc009kls.2	Ap2a2	chr7:141562179-141633011	OK	92.4013	36.1996	-1.35194	-7.42641	5e-05	0.000426456	yes
uc009kpw.2	uc009kpw.2	Osbpl5	chr7:143688761-143741963	OK	25.9018	12.7034	-1.02784	-5.23125	5e-05	0.000426456	yes
uc009fht.1	uc009fht.1	Zc3h4	chr7:16401195-16437696	OK	25.628	10.4118	-1.29951	-2.82846	0.0008	0.00509043	yes
uc009fhw.1	uc009fhw.1	Grlf1	chr7:16494472-16614993	OK	144.604	50.249	-1.52495	-8.31048	5e-05	0.000426456	yes
uc009fie.2	uc009fie.2	Strn4	chr7:16809266-16840931	OK	55.3358	23.1953	-1.25438	-4.26545	5e-05	0.000426456	yes
uc009fkh.2	uc009fkh.2	Sympk	chr7:19024376-19054622	OK	76.0392	36.7505	-1.04898	-5.52349	5e-05	0.000426456	yes
uc009flj.2	uc009flj.2	Rtn2	chr7:19282623-19296164	OK	25.6519	7.63424	-1.74851	-3.28222	0.00085	0.00536559	yes
uc009fot.2	uc009fot.2	Zfp180	chr7:24081896-24107708	OK	10.9744	1.77203	-2.63067	-4.20306	5e-05	0.000426456	yes
uc057agi.1	uc057agi.1	Zfp428	chr7:24507086-24515682	OK	27.1688	5.15098	-2.39903	-3.97478	0.0009	0.00563957	yes
uc009fsa.3	uc009fsa.3	Cic	chr7:25267698-25294159	OK	38.5095	18.6271	-1.04781	-3.57218	0.0001	0.000807772	yes
uc009fxa.1	uc009fxa.1	Zfp60	chr7:27731408-27751689	OK	23.6641	11.7403	-1.01124	-4.09748	5e-05	0.000426456	yes
uc009fyq.1	uc009fyq.1	Plekhg2	chr7:28359603-28372662	OK	21.4217	9.91371	-1.11158	-3.87139	5e-05	0.000426456	yes
uc009gbs.1	uc009gbs.1	Sipa1l3	chr7:29320377-29518560	OK	22.0854	9.19956	-1.26345	-6.28848	5e-05	0.000426456	yes
uc009gea.1	uc009gea.1	Clip3	chr7:30291752-30308367	OK	437.973	205.683	-1.09042	-5.84398	5e-05	0.000426456	yes
uc009gfg.1	uc009gfg.1	Kmt2b	chr7:30515121-30745929	OK	24.8985	4.55792	-2.44961	-3.11462	0.0009	0.00563957	yes
uc009gkd.1	uc009gkd.1	Ankrd27	chr7:35586246-35639237	OK	16.2171	6.79523	-1.25492	-3.82399	5e-05	0.000426456	yes
uc012fin.1	uc012fin.1	Ankrd27	chr7:35586246-35639237	OK	12.376	5.98917	-1.04712	-2.67489	0.0016	0.00924497	yes
uc012fiq.1	uc012fiq.1	Uri1	chr7:37959991-38023551	OK	22.697	1.38993	-4.02941	-5.6331	0.0002	0.00150602	yes
uc009gsp.1	uc009gsp.1	Scaf1	chr7:45002949-45016249	OK	28.3367	12.3647	-1.19645	-2.82076	0.0011	0.00670746	yes
uc009gso.1	uc009gso.1	Scaf1	chr7:45002949-45016249	OK	87.5227	43.3216	-1.01457	-4.68961	5e-05	0.000426456	yes
uc009gzz.2	uc009gzz.2	Ptpn5	chr7:47077799-47133684	OK	15.948	7.25036	-1.13726	-4.73408	5e-05	0.000426456	yes
uc009eyi.2	uc009eyi.2	Suv420h2	chr7:4740126-4747514	OK	15.5509	5.44443	-1.51415	-3.84481	0.00015	0.00116473	yes
uc033iwf.1	uc033iwf.1		chr7:4915216-4922003	OK	15.369	3.54748	-2.11516	-6.00027	5e-05	0.000426456	yes
uc009hdk.2	uc009hdk.2	Cyfip1	chr7:55842026-55962493	OK	18.313	4.69552	-1.96351	-5.41301	5e-05	0.000426456	yes
uc009hgo.2	uc009hgo.2	Tjp1	chr7:65296164-65371244	OK	34.1701	16.7365	-1.02974	-5.57629	5e-05	0.000426456	yes
uc009fbw.1	uc009fbw.1	Peg3	chr7:6705959-6730419	OK	31.5095	10.4838	-1.58762	-7.86	5e-05	0.000426456	yes
uc009fcb.2	uc009fcb.2		chr7:6730582-6977420	OK	11.7972	3.65329	-1.69117	-6.57861	5e-05	0.000426456	yes
uc009hqz.2	uc009hqz.2	Rgma	chr7:73310379-73419899	OK	41.3483	16.9248	-1.28869	-3.36698	5e-05	0.000426456	yes
uc009hyf.2	uc009hyf.2	Rlbp1	chr7:79374869-79387027	OK	15.4442	5.39619	-1.51705	-2.90776	0.00115	0.00696836	yes
uc009hyj.1	uc009hyj.1	Polg	chr7:79392337-79466273	OK	15.2458	5.20976	-1.54912	-4.54528	5e-05	0.000426456	yes
uc009iav.2	uc009iav.2	Furin	chr7:80389193-80405436	OK	14.845	5.24205	-1.50177	-4.01916	5e-05	0.000426456	yes
uc009iax.2	uc009iax.2	Blm	chr7:80454992-80535119	OK	21.8613	8.95456	-1.28768	-6.54568	5e-05	0.000426456	yes
uc009ibc.2	uc009ibc.2	Iqgap1	chr7:80711582-80803331	OK	12.9503	4.88269	-1.40724	-7.04215	5e-05	0.000426456	yes
uc009idf.2	uc009idf.2	Eftud1	chr7:82648613-82777852	OK	10.2464	4.05856	-1.33607	-5.76026	5e-05	0.000426456	yes
uc009ieg.2	uc009ieg.2	Arnt2	chr7:84246274-84410038	OK	39.9315	18.7377	-1.09158	-4.59417	5e-05	0.000426456	yes
uc009iiq.2	uc009iiq.2	Tenm4	chr7:96171243-96947034	OK	13.1497	4.6467	-1.50075	-3.02454	0.00095	0.0059127	yes
uc009iio.2	uc009iio.2	Tenm4	chr7:96171243-96947034	OK	56.5102	22.6188	-1.32099	-5.99912	5e-05	0.000426456	yes
uc009ikb.2	uc009ikb.2	Myo7a	chr7:98051053-98119493	OK	14.362	4.89736	-1.55218	-7.16857	5e-05	0.000426456	yes
uc009ikt.1	uc009ikt.1	Prkrir	chr7:98703362-98718061	OK	57.6945	24.4479	-1.23872	-6.65749	5e-05	0.000426456	yes
uc012gjn.1	uc012gjn.1	Acd	chr8:105686273-105701095	OK	11.178	3.84668	-1.53898	-3.66721	0.00015	0.00116473	yes
uc009nfx.1	uc009nfx.1	Smpd3	chr8:106252547-106337988	OK	17.5778	5.51736	-1.67171	-3.5288	5e-05	0.000426456	yes
uc009njb.1	uc009njb.1	Zfp821	chr8:109705545-109724932	OK	38.6276	14.3955	-1.42401	-4.59327	5e-05	0.000426456	yes
uc033jhq.2	uc033jhq.2	Ap1g1	chr8:109778582-109868455	OK	27.1712	12.8963	-1.07513	-3.8413	5e-05	0.000426456	yes
uc009nmb.1	uc009nmb.1	Rfwd3	chr8:111270943-111300222	OK	12.2724	5.19702	-1.23966	-5.82234	5e-05	0.000426456	yes
uc009nmt.2	uc009nmt.2	Bcar1	chr8:111710474-111743849	OK	65.5523	18.2763	-1.84268	-3.92491	5e-05	0.000426456	yes
uc009nop.2	uc009nop.2	Atmin	chr8:116943392-116960445	OK	31.2541	13.6307	-1.19718	-6.34924	5e-05	0.000426456	yes
uc009kvv.2	uc009kvv.2	Arhgef7	chr8:11728104-11835217	OK	57.663	16.4116	-1.81293	-5.74782	5e-05	0.000426456	yes
uc009npt.2	uc009npt.2	Mbtps1	chr8:119508151-119558761	OK	62.4492	24.8028	-1.33218	-6.87309	5e-05	0.000426456	yes
uc009nqo.2	uc009nqo.2	Usp10	chr8:119910359-119957559	OK	67.0611	30.413	-1.14079	-6.16728	5e-05	0.000426456	yes
uc009nqz.2	uc009nqz.2	Gse1	chr8:120488865-120589075	OK	92.4518	42.7595	-1.11246	-5.25995	5e-05	0.000426456	yes
uc009nrz.2	uc009nrz.2	Jph3	chr8:121730558-121791083	OK	17.6082	8.68776	-1.01919	-5.04383	5e-05	0.000426456	yes
uc009ntz.2	uc009ntz.2	Ankrd11	chr8:122870548-123042284	OK	67.3078	26.8125	-1.32787	-7.0353	5e-05	0.000426456	yes
uc009nuc.1	uc009nuc.1	Spg7	chr8:123062987-123097751	OK	19.3551	5.75327	-1.75026	-5.78725	5e-05	0.000426456	yes
uc009nuv.3	uc009nuv.3	Vps9d1	chr8:123232257-123318576	OK	15.1925	4.69184	-1.69513	-4.02433	0.00015	0.00116473	yes
uc009nvn.2	uc009nvn.2	Tcf25	chr8:123373710-123404174	OK	81.124	39.4874	-1.03873	-4.64875	5e-05	0.000426456	yes
uc012gms.1	uc012gms.1	Dbndd1	chr8:123504717-123515455	OK	10.5837	2.98739	-1.82488	-3.73265	0.00025	0.0018375	yes
uc009nxv.2	uc009nxv.2	Gnpat	chr8:124793018-124890057	OK	47.8907	22.2217	-1.10778	-2.76313	0.0012	0.00722522	yes
uc012gmz.1	uc012gmz.1	Trim67	chr8:124793018-124890057	OK	49.5259	23.5542	-1.0722	-4.86112	5e-05	0.000426456	yes
uc009nye.1	uc009nye.1	Sipa1l2	chr8:125418062-125569756	OK	87.243	5.28095	-4.04617	-9.06003	5e-05	0.000426456	yes
uc009kwl.2	uc009kwl.2	Mcf2l	chr8:12873826-13020509	OK	35.0663	16.4532	-1.09171	-4.45073	5e-05	0.000426456	yes
uc009kyp.2	uc009kyp.2	Champ1	chr8:13869640-13881639	OK	13.2534	4.6882	-1.49926	-3.06464	0.00015	0.00116473	yes
uc009lec.1	uc009lec.1	Kat6a	chr8:22859538-22943262	OK	36.4204	8.64341	-2.07508	-6.93005	5e-05	0.000426456	yes
uc009ljy.1	uc009ljy.1	Purg	chr8:33386329-33417469	OK	19.903	9.30164	-1.09743	-3.85018	5e-05	0.000426456	yes
uc009krw.2	uc009krw.2	Camsap3	chr8:3587449-3609075	OK	21.0916	5.30048	-1.99248	-5.80732	5e-05	0.000426456	yes
uc009krx.2	uc009krx.2	Camsap3	chr8:3587449-3609075	OK	17.4395	5.35428	-1.70359	-3.56746	5e-05	0.000426456	yes
uc009llf.2	uc009llf.2	D8Ertd82e	chr8:36094827-36147787	OK	63.1419	23.291	-1.43882	-7.75311	5e-05	0.000426456	yes
uc009lns.1	uc009lns.1	Pcm1	chr8:41239758-41334087	OK	28.7888	12.2165	-1.23668	-4.36558	5e-05	0.000426456	yes
uc029wsw.1	uc029wsw.1	Sorbs2	chr8:45507787-45827906	OK	32.0649	9.88514	-1.69766	-4.32538	5e-05	0.000426456	yes
uc012gdj.1	uc012gdj.1	Snx25	chr8:46033260-46124146	OK	13.5587	2.68507	-2.33619	-8.58845	5e-05	0.000426456	yes
uc009lra.1	uc009lra.1	Trappc11	chr8:47490127-47533470	OK	19.5341	7.86722	-1.31206	-6.21377	5e-05	0.000426456	yes
uc009lrr.2	uc009lrr.2		chr8:48225664-48674690	OK	38.208	11.1098	-1.78204	-9.62662	5e-05	0.000426456	yes
uc009ltk.2	uc009ltk.2	Clcn3	chr8:60910388-60983311	OK	13.246	2.07588	-2.67376	-5.19254	5e-05	0.000426456	yes
uc009lxu.1	uc009lxu.1	Gmip	chr8:69808686-69821870	OK	19.173	8.93951	-1.10081	-4.92864	5e-05	0.000426456	yes
uc009mbn.2	uc009mbn.2	Pik3r2	chr8:70768180-70776712	OK	95.8068	39.8154	-1.2668	-6.79453	5e-05	0.000426456	yes
uc012gfq.1	uc012gfq.1	Myo9b	chr8:71272713-71360712	OK	16.4446	2.54223	-2.69345	-5.11198	5e-05	0.000426456	yes
uc012gfp.1	uc012gfp.1	Myo9b	chr8:71272713-71360712	OK	18.6773	7.62655	-1.29218	-4.12464	5e-05	0.000426456	yes
uc033jgb.1	uc033jgb.1	Unc13a	chr8:71611023-71671757	OK	18.6733	9.25255	-1.01306	-4.53146	5e-05	0.000426456	yes
uc033jge.1	uc033jge.1	Fcho1	chr8:71708386-71725681	OK	26.1574	12.4008	-1.07679	-5.39929	5e-05	0.000426456	yes
uc009mhr.3	uc009mhr.3	Tmem184c	chr8:77595977-77610653	OK	43.5736	20.8855	-1.06095	-5.48198	5e-05	0.000426456	yes
uc009mjd.1	uc009mjd.1	Usp38	chr8:80980732-81014906	OK	23.9995	9.99794	-1.2633	-6.53045	5e-05	0.000426456	yes
uc009mjv.2	uc009mjv.2	Tbc1d9	chr8:83165351-83272940	OK	46.7326	19.224	-1.28152	-6.98967	5e-05	0.000426456	yes
uc009mkl.2	uc009mkl.2	Tecr	chr8:83571697-83594491	OK	59.9473	19.954	-1.58701	-3.07269	0.00035	0.00247367	yes
uc009mlh.2	uc009mlh.2	Lphn1	chr8:83900097-83955205	OK	17.5128	4.14571	-2.07872	-3.51432	5e-05	0.000426456	yes
uc009mmt.1	uc009mmt.1	Nacc1	chr8:84670478-84687862	OK	21.7876	4.51613	-2.27035	-4.03518	5e-05	0.000426456	yes
uc009mmx.2	uc009mmx.2	Trmt1	chr8:84689246-84699808	OK	15.7892	2.69136	-2.55253	-4.83748	5e-05	0.000426456	yes
uc009mnt.2	uc009mnt.2	Farsa	chr8:84856985-84869257	OK	15.1943	6.86434	-1.14634	-3.3132	0.0008	0.00509043	yes
uc009mpo.1	uc009mpo.1	Vps35	chr8:85260391-85299497	OK	45.674	18.3239	-1.31765	-6.89935	5e-05	0.000426456	yes
uc009mqj.1	uc009mqj.1	Phkb	chr8:85840990-86060642	OK	13.3205	4.50215	-1.56496	-7.24206	5e-05	0.000426456	yes
uc009mqv.1	uc009mqv.1	Zfp423	chr8:87661809-87959595	OK	43.4593	19.7336	-1.13901	-4.35481	5e-05	0.000426456	yes
uc009mrn.2	uc009mrn.2	Brd7	chr8:88332310-88362191	OK	73.4455	36.0574	-1.02638	-5.46911	5e-05	0.000426456	yes
uc009msi.2	uc009msi.2	Chd9	chr8:90828834-91054508	OK	14.1246	1.81792	-2.95784	-9.04635	5e-05	0.000426456	yes
uc009mws.2	uc009mws.2	Rspry1	chr8:94601940-94660276	OK	13.9426	3.73944	-1.8986	-4.87891	5e-05	0.000426456	yes
uc009myt.2	uc009myt.2	Ndrg4	chr8:95678084-95715119	OK	13.238	5.86546	-1.17437	-3.98202	5e-05	0.000426456	yes
uc029wva.1	uc029wva.1	Cnot1	chr8:95719450-95821728	OK	34.2341	9.82793	-1.80047	-3.0856	0.0006	0.00396163	yes
uc012gis.2	uc012gis.2	Cnot1	chr8:95719450-95821728	OK	58.0457	20.5449	-1.49841	-6.9906	5e-05	0.000426456	yes
uc009rfh.3	uc009rfh.3	Ppp2r3a	chr9:101104988-101251832	OK	26.8535	10.0051	-1.42437	-7.54232	5e-05	0.000426456	yes
uc009rfn.2	uc009rfn.2	Ephb1	chr9:101922127-102354693	OK	30.3817	6.40247	-2.2465	-9.18731	5e-05	0.000426456	yes
uc009rgl.1	uc009rgl.1	Topbp1	chr9:103305326-103350427	OK	71.4099	27.3473	-1.38473	-7.54719	5e-05	0.000426456	yes
uc012gzk.1	uc012gzk.1	Dnajc13	chr9:104151596-104262930	OK	14.9	3.75737	-1.98751	-5.09367	5e-05	0.000426456	yes
uc009rip.1	uc009rip.1		chr9:105642994-105687655	OK	19.0193	6.98369	-1.4454	-7.0376	5e-05	0.000426456	yes
uc009rkv.1	uc009rkv.1	Dock3	chr9:106892824-107231909	OK	15.1784	5.43592	-1.48142	-7.25518	5e-05	0.000426456	yes
uc009rmy.2	uc009rmy.2	Rbm5	chr9:107740494-107771002	OK	31.0218	14.492	-1.09803	-3.49067	5e-05	0.000426456	yes
uc033jmw.1	uc033jmw.1	Rnf123	chr9:108049289-108079375	OK	20.2088	6.11089	-1.72553	-6.3277	5e-05	0.000426456	yes
uc009rov.1	uc009rov.1	Bsn	chr9:108096021-108190383	OK	21.1832	8.68226	-1.28678	-7.04878	5e-05	0.000426456	yes
uc009rtc.2	uc009rtc.2	Map4	chr9:109931773-110083954	OK	56.5283	11.9972	-2.23628	-4.89707	5e-05	0.000426456	yes
uc009rth.2	uc009rth.2	Dhx30	chr9:110084318-110117616	OK	52.8467	12.5618	-2.07277	-5.78159	5e-05	0.000426456	yes
uc009rty.1	uc009rty.1	Ptpn23	chr9:110385088-110408210	OK	36.482	17.7394	-1.04023	-4.76351	5e-05	0.000426456	yes
uc009rug.2	uc009rug.2	Setd2	chr9:110532596-110618633	OK	40.8694	17.5059	-1.22318	-6.21555	5e-05	0.000426456	yes
uc009rwv.1	uc009rwv.1	Clasp2	chr9:113741472-113919697	OK	62.2692	10.501	-2.568	-9.13192	5e-05	0.000426456	yes
uc009rwy.1	uc009rwy.1	Ubp1	chr9:113930933-114026751	OK	12.3323	2.23745	-2.46252	-4.67497	5e-05	0.000426456	yes
uc009rzt.1	uc009rzt.1	Golga4	chr9:118506317-118582519	OK	14.7268	1.37029	-3.42589	-5.11553	5e-05	0.000426456	yes
uc012hcn.1	uc012hcn.1	Ctnnb1	chr9:120933399-120960507	OK	190.994	5.85517	-5.02767	-5.28843	0.0002	0.00150602	yes
uc009sdf.1	uc009sdf.1	Trak1	chr9:121297533-121474918	OK	44.4725	21.6544	-1.03825	-3.45819	0.0002	0.00150602	yes
uc009sgf.2	uc009sgf.2	Limd1	chr9:123478700-123521552	OK	28.432	13.6592	-1.05765	-5.59596	5e-05	0.000426456	yes
uc009ofu.2	uc009ofu.2	5830418K08Rik	chr9:15283336-15357788	OK	11.3662	5.44662	-1.06131	-3.73891	0.0001	0.000807772	yes
uc012gph.1	uc012gph.1	Smarca4	chr9:21616168-21704230	OK	74.5524	16.7249	-2.15626	-4.29982	5e-05	0.000426456	yes
uc009omf.1	uc009omf.1	Smarca4	chr9:21616168-21704230	OK	186.273	83.0973	-1.16455	-3.56775	5e-05	0.000426456	yes
uc009oqy.1	uc009oqy.1	Snx19	chr9:30427328-30466726	OK	20.4224	10.1836	-1.0039	-5.25125	5e-05	0.000426456	yes
uc009orv.2	uc009orv.2	Arhgap32	chr9:32116135-32265511	OK	28.7117	9.73435	-1.56048	-7.51025	5e-05	0.000426456	yes
uc009oud.1	uc009oud.1	Fez1	chr9:36832683-36878640	OK	74.0647	17.6823	-2.06648	-4.69011	5e-05	0.000426456	yes
uc057aof.1	uc057aof.1		chr9:40685963-40785551	OK	35.1597	14.7316	-1.25501	-3.70723	5e-05	0.000426456	yes
uc009obn.1	uc009obn.1	Msantd4	chr9:4376561-4386869	OK	13.2713	0.795008	-4.0612	-4.98496	0.0016	0.00924497	yes
uc009pcd.2	uc009pcd.2		chr9:44147469-44148123	OK	19.0456	9.04608	-1.0741	-3.17521	0.0008	0.00509043	yes
uc012grs.1	uc012grs.1	Cbl	chr9:44149261-44234046	OK	18.6278	9.15203	-1.02529	-4.49552	5e-05	0.000426456	yes
uc009peu.2	uc009peu.2	Ube4a	chr9:44923126-44965600	OK	40.3917	15.8902	-1.34592	-6.40343	5e-05	0.000426456	yes
uc009pfz.1	uc009pfz.1	Dscaml1	chr9:45416625-45753713	OK	10.9624	3.80341	-1.5272	-5.41127	5e-05	0.000426456	yes
uc009pir.1	uc009pir.1	Usp28	chr9:48985384-49042517	OK	15.2634	4.49998	-1.76208	-7.45569	5e-05	0.000426456	yes
uc009pmd.2	uc009pmd.2	Atm	chr9:53437121-53536671	OK	11.6419	3.6348	-1.67938	-8.66519	5e-05	0.000426456	yes
uc009pmj.1	uc009pmj.1	Cul5	chr9:53614581-53670013	OK	12.0811	3.05456	-1.98371	-3.82545	0.0001	0.000807772	yes
uc009pra.2	uc009pra.2	Dmxl2	chr9:54365157-54501626	OK	26.1832	8.5573	-1.61341	-8.20686	5e-05	0.000426456	yes
uc009prn.2	uc009prn.2	Wdr61	chr9:54717152-54734549	OK	14.5998	4.9099	-1.57219	-3.41285	0.0002	0.00150602	yes
uc009psn.1	uc009psn.1	Scaper	chr9:55549882-55938115	OK	21.1403	8.22789	-1.3614	-6.85635	5e-05	0.000426456	yes
uc033jkt.1	uc033jkt.1		chr9:56618463-56685253	OK	25.6145	9.89192	-1.37264	-4.46464	5e-05	0.000426456	yes
uc009ptt.1	uc009ptt.1	Ptpn9	chr9:56994967-57071966	OK	30.4331	15.1485	-1.00646	-5.27718	5e-05	0.000426456	yes
uc012gtw.1	uc012gtw.1	Sin3a	chr9:57072039-57128368	OK	44.9446	21.1447	-1.08785	-4.92738	5e-05	0.000426456	yes
uc009pxa.1	uc009pxa.1	6030419C18Rik	chr9:58488602-58499742	OK	17.8825	7.33247	-1.28618	-3.21255	0.00015	0.00116473	yes
uc009pyb.2	uc009pyb.2	Parp6	chr9:59617283-59650290	OK	44.5833	14.5049	-1.61996	-4.1841	5e-05	0.000426456	yes
uc009pyq.2	uc009pyq.2	Myo9a	chr9:59751173-59941077	OK	16.7828	6.00836	-1.48194	-7.88111	5e-05	0.000426456	yes
uc009pzo.1	uc009pzo.1	Tle3	chr9:61372365-61418497	OK	19.2495	7.2238	-1.41399	-2.50196	0.0011	0.00670746	yes
uc009qcq.1	uc009qcq.1	Dpp8	chr9:65032457-65082651	OK	57.2816	24.7688	-1.20955	-6.40981	5e-05	0.000426456	yes
uc009qct.2	uc009qct.2	Igdcc4	chr9:65100945-65137947	OK	11.7731	4.79636	-1.29548	-4.77338	5e-05	0.000426456	yes
uc009qev.2	uc009qev.2	Herc1	chr9:66350449-66514593	OK	31.336	11.7512	-1.41501	-7.37455	5e-05	0.000426456	yes
uc009qoy.2	uc009qoy.2	Polr2m	chr9:71478436-71485983	OK	56.6902	3.69251	-3.94043	-3.9177	5e-05	0.000426456	yes
uc009qrl.2	uc009qrl.2	Fam214a	chr9:74952883-75032468	OK	10.1209	3.34297	-1.59813	-4.61793	5e-05	0.000426456	yes
uc009qrr.1	uc009qrr.1	Myo5a	chr9:75071205-75223687	OK	35.0956	16.8459	-1.05889	-5.79113	5e-05	0.000426456	yes
uc033jlr.1	uc033jlr.1	Fbxo9	chr9:78081499-78109065	OK	11.1392	4.84095	-1.20228	-2.6478	0.0015	0.00874438	yes
uc029xev.1	uc029xev.1	Gm26377	chr9:78478452-78481724	OK	1156.36	194.171	-2.57419	-3.7798	0.0001	0.000807772	yes
uc009qvc.2	uc009qvc.2	Senp6	chr9:80066902-80144781	OK	54.4466	14.617	-1.89719	-3.81569	5e-05	0.000426456	yes
uc012gxl.1	uc012gxl.1	Ttk	chr9:83834688-83872390	OK	10.4409	5.04645	-1.04891	-4.26115	5e-05	0.000426456	yes
uc009qwx.2	uc009qwx.2	Ibtk	chr9:85687359-85749334	OK	27.0365	6.53039	-2.04966	-8.54459	5e-05	0.000426456	yes
uc029xff.2	uc029xff.2	Snap91	chr9:86765926-86880654	OK	14.7	5.72114	-1.36144	-3.54045	5e-05	0.000426456	yes
uc012hmx.1	uc012hmx.1	Med12	chrX:101274090-101321350	OK	20.2466	7.80516	-1.37518	-4.35696	5e-05	0.000426456	yes
uc009txx.2	uc009txx.2	Taf1	chrX:101532734-101601789	OK	22.69	11.1914	-1.01967	-5.4108	5e-05	0.000426456	yes
uc009ubb.2	uc009ubb.2	Atrx	chrX:105797614-105929372	OK	30.8094	14.5417	-1.08317	-5.17815	5e-05	0.000426456	yes
uc009ucm.1	uc009ucm.1	Brwd3	chrX:108742207-108834355	OK	12.2884	5.17258	-1.24834	-6.18889	5e-05	0.000426456	yes
uc009squ.1	uc009squ.1	Bcor	chrX:12036737-12160355	OK	29.2237	3.72394	-2.97224	-7.24986	5e-05	0.000426456	yes
uc009srh.1	uc009srh.1	Usp9x	chrX:13071497-13173327	OK	35.495	7.71931	-2.20107	-4.58934	5e-05	0.000426456	yes
uc009sri.1	uc009sri.1	Usp9x	chrX:13071497-13173327	OK	35.9701	12.0724	-1.57508	-7.92935	5e-05	0.000426456	yes
uc029xmw.1	uc029xmw.1	Armcx4	chrX:134686518-134697772	OK	14.6247	5.33926	-1.4537	-4.11039	5e-05	0.000426456	yes
uc033jsr.1	uc033jsr.1		chrX:134686518-134697772	OK	29.4056	14.2892	-1.04117	-4.10794	5e-05	0.000426456	yes
uc009ugr.2	uc009ugr.2	Armcx2	chrX:134791452-134809221	OK	25.6538	7.35561	-1.80225	-5.26348	5e-05	0.000426456	yes
uc009uok.1	uc009uok.1	Alas2	chrX:150519519-150589844	OK	10.9955	1.79994	-2.6109	-5.51642	5e-05	0.000426456	yes
uc009uow.2	uc009uow.2	Fgd1	chrX:151047169-151096543	OK	30.8257	12.5591	-1.29539	-5.95023	5e-05	0.000426456	yes
uc009upc.1	uc009upc.1	Fam120c	chrX:151198077-151474134	OK	10.1359	3.82477	-1.40603	-4.56885	5e-05	0.000426456	yes
uc009upi.1	uc009upi.1	Huwe1	chrX:151800806-151801442	OK	34.0812	12.8537	-1.40679	-3.86887	5e-05	0.000426456	yes
uc009upn.2	uc009upn.2	Huwe1	chrX:151803281-151935417	OK	53.023	9.40842	-2.49459	-8.02013	5e-05	0.000426456	yes
uc009upr.1	uc009upr.1	Huwe1	chrX:151803281-151935417	OK	46.8046	15.7223	-1.57384	-3.36035	5e-05	0.000426456	yes
uc009ssl.2	uc009ssl.2	Kdm6a	chrX:18162574-18279936	OK	12.4916	4.94041	-1.33826	-4.12231	5e-05	0.000426456	yes
uc009sxi.1	uc009sxi.1	Dock11	chrX:35888831-36076562	OK	17.4864	6.21151	-1.49322	-7.66362	5e-05	0.000426456	yes
uc057arc.1	uc057arc.1	Stag2	chrX:42149411-42277186	OK	20.1706	9.00391	-1.16363	-4.5557	5e-05	0.000426456	yes
uc009tbr.1	uc009tbr.1	Ocrl	chrX:47912455-47965866	OK	15.0762	4.44913	-1.76068	-7.02286	5e-05	0.000426456	yes
uc009tka.2	uc009tka.2	Cd99l2	chrX:71420059-71492849	OK	15.9972	2.87388	-2.47675	-7.05605	5e-05	0.000426456	yes
uc009tmu.1	uc009tmu.1	Pdzd4	chrX:73793356-73824969	OK	50.3632	6.61019	-2.92961	-7.52875	5e-05	0.000426456	yes
uc009tnm.2	uc009tnm.2	Hcfc1	chrX:73942791-73966357	OK	116.256	52.2667	-1.15335	-5.78809	5e-05	0.000426456	yes
uc009tnn.2	uc009tnn.2	Irak1	chrX:74013913-74023936	OK	14.303	4.78601	-1.57942	-4.79007	5e-05	0.000426456	yes
uc009tny.1	uc009tny.1	Flna	chrX:74223460-74246534	OK	97.7783	35.68	-1.4544	-7.52399	5e-05	0.000426456	yes
uc009too.1	uc009too.1	Plxna3	chrX:74329065-74344689	OK	31.515	11.9767	-1.39581	-6.32432	5e-05	0.000426456	yes
