# Supplementary material for: Identification of FMRP target mRNAs in the developmental brain: FMRP might coordinate Ras/MAPK, Wnt/β-catenin, and mTOR signaling during corticogenesis
Source: Mol Brain. 2020 Dec 16;13:167. doi: 10.1186/s13041-020-00706-1 (PMC7739466; doi:10.1186/s13041-020-00706-1)
Supplement: Supplementary file 2 — Additional file 2: Table S2. Gene ontology (biological process) analysis of the 118 shared genes. [file 13041_2020_706_MOESM2_ESM.xlsx]

## Sheet: Table S2A
Table S2A. Gene ontology (biological processs) analyses of FMRP target genes in the neocortex.
Term	P.Value	FDR
cellular component organization or biogenesis	1.42388e-31	8.90064e-28
cellular component organization	7.74888e-31	2.42191e-27
organelle organization	3.17519e-28	6.61603e-25
regulation of cellular component organization	1.48913e-26	2.32713e-23
cellular localization	1.01891e-24	1.27385e-21
nervous system development	1.50926e-24	1.5724e-21
regulation of organelle organization	4.15174e-21	3.7075e-18
generation of neurons	5.35938e-21	4.18769e-18
cellular macromolecule metabolic process	1.70687e-20	1.13388e-17
neurogenesis	1.81391e-20	1.13388e-17
establishment of localization in cell	1.76962e-19	1.00563e-16
protein localization	3.01113e-18	1.56855e-15
neuron development	8.72965e-18	4.19762e-15
intracellular transport	2.30946e-17	1.03118e-14
macromolecule metabolic process	6.45868e-17	2.69155e-14
macromolecule localization	1.1094e-16	4.3343e-14
neuron differentiation	1.3483e-16	4.95778e-14
plasma membrane bounded cell projection organization	2.08566e-16	7.24304e-14
neuron projection development	1.00736e-15	3.31423e-13
cell projection organization	1.63446e-15	4.79774e-13
cellular protein modification process	1.68854e-15	4.79774e-13
protein modification process	1.68854e-15	4.79774e-13
regulation of cellular component biogenesis	4.57761e-15	1.24411e-12
vesicle-mediated transport	8.08983e-15	2.10706e-12
macromolecule modification	8.46353e-15	2.11622e-12
developmental process	9.96292e-15	2.39532e-12
cell differentiation	1.07683e-14	2.49307e-12
multicellular organism development	1.16851e-14	2.6087e-12
cytoskeleton organization	2.1327e-14	4.59707e-12
microtubule-based process	2.39643e-14	4.99337e-12
positive regulation of cellular component organization	4.07669e-14	8.22045e-12
cellular developmental process	4.71439e-14	9.1559e-12
cellular macromolecule localization	4.83354e-14	9.1559e-12
system development	5.34934e-14	9.83492e-12
cellular protein localization	7.21709e-14	1.28897e-11
cellular protein metabolic process	1.09788e-13	1.90635e-11
anatomical structure development	1.15699e-13	1.95469e-11
plasma membrane bounded cell projection morphogenesis	1.24645e-13	2.0504e-11
cell projection morphogenesis	1.96604e-13	3.1512e-11
intracellular signal transduction	2.3815e-13	3.72169e-11
neuron projection morphogenesis	2.69048e-13	4.10201e-11
cell development	3.07865e-13	4.58205e-11
cellular metabolic process	6.99769e-13	1.0111e-10
establishment or maintenance of cell polarity	7.11704e-13	1.0111e-10
regulation of small GTPase mediated signal transduction	7.32643e-13	1.01772e-10
cell part morphogenesis	1.58832e-12	2.15838e-10
head development	2.12461e-12	2.82573e-10
regulation of GTPase activity	2.50085e-12	3.25684e-10
regulation of cellular metabolic process	2.95783e-12	3.77335e-10
primary metabolic process	3.1342e-12	3.91838e-10
regulation of signal transduction	3.51643e-12	4.31004e-10
nitrogen compound metabolic process	3.66399e-12	4.40454e-10
cell morphogenesis	8.41474e-12	9.92463e-10
central nervous system development	1.15387e-11	1.33571e-09
brain development	1.24289e-11	1.4126e-09
cytosolic transport	1.63222e-11	1.82196e-09
localization	1.84438e-11	2.02267e-09
regulation of cell projection organization	3.11819e-11	3.34465e-09
regulation of protein complex assembly	3.17668e-11	3.34465e-09
cellular component morphogenesis	3.21035e-11	3.34465e-09
protein metabolic process	3.84832e-11	3.93044e-09
establishment of cell polarity	3.89837e-11	3.93044e-09
regulation of signaling	4.10651e-11	4.07457e-09
regulation of plasma membrane bounded cell projection organization	4.67225e-11	4.56348e-09
cellular component biogenesis	4.88451e-11	4.63693e-09
regulation of metabolic process	4.89581e-11	4.63693e-09
endosomal transport	5.44043e-11	5.07584e-09
regulation of cell communication	6.71517e-11	6.17302e-09
cellular component assembly	6.83215e-11	6.18953e-09
regulation of cellular process	7.40146e-11	6.6095e-09
regulation of neurogenesis	8.07347e-11	7.10807e-09
organic substance metabolic process	1.00383e-10	8.70142e-09
cell morphogenesis involved in neuron differentiation	1.01616e-10	8.70142e-09
regulation of Ras protein signal transduction	1.0886e-10	9.1957e-09
establishment of organelle localization	1.38052e-10	1.15061e-08
positive regulation of cellular process	1.51481e-10	1.24593e-08
negative regulation of organelle organization	1.66029e-10	1.34785e-08
regulation of cell development	1.71336e-10	1.3731e-08
negative regulation of cellular process	1.78589e-10	1.41311e-08
regulation of chromosome organization	1.89645e-10	1.48184e-08
nucleic acid metabolic process	2.09392e-10	1.61594e-08
anatomical structure morphogenesis	2.23373e-10	1.70281e-08
movement of cell or subcellular component	2.46307e-10	1.85502e-08
metabolic process	2.57356e-10	1.91516e-08
regulation of neuron differentiation	2.85888e-10	2.10246e-08
regulation of neuron projection development	2.90136e-10	2.10889e-08
microtubule-based transport	3.56537e-10	2.53262e-08
transport along microtubule	3.56537e-10	2.53262e-08
negative regulation of biological process	3.69331e-10	2.59403e-08
regulation of molecular function	4.06128e-10	2.82078e-08
regulation of nervous system development	4.42502e-10	3.03965e-08
organelle localization	4.9182e-10	3.3417e-08
phosphorylation	5.47051e-10	3.677e-08
chromosome organization	6.47874e-10	4.30836e-08
regulation of histone modification	7.26671e-10	4.78149e-08
protein phosphorylation	7.73153e-10	5.03436e-08
regulation of catabolic process	8.65258e-10	5.57601e-08
regulation of biological process	8.86559e-10	5.65498e-08
cytoskeleton-dependent intracellular transport	9.79879e-10	6.1871e-08
regulation of hydrolase activity	9.95242e-10	6.22125e-08
establishment of protein localization	1.01231e-09	6.26531e-08
positive regulation of neurogenesis	1.11959e-09	6.86134e-08
cell morphogenesis involved in differentiation	1.28327e-09	7.7881e-08
regulation of cellular localization	1.40959e-09	8.47246e-08
regulation of chromatin organization	1.45119e-09	8.63942e-08
positive regulation of organelle organization	1.56695e-09	9.24054e-08
biological regulation	1.63209e-09	9.48589e-08
negative regulation of cellular component organization	1.6389e-09	9.48589e-08
positive regulation of metabolic process	2.25732e-09	1.29454e-07
positive regulation of cell development	2.33416e-09	1.32644e-07
positive regulation of biological process	2.36221e-09	1.33029e-07
positive regulation of cellular metabolic process	2.77232e-09	1.5473e-07
positive regulation of macromolecule metabolic process	2.99127e-09	1.65473e-07
microtubule-based movement	3.3249e-09	1.82315e-07
protein localization to organelle	3.69243e-09	2.00708e-07
regulation of response to stimulus	6.76969e-09	3.64804e-07
cell cycle	6.83936e-09	3.65409e-07
regulation of catalytic activity	7.645e-09	4.04991e-07
Golgi vesicle transport	9.05136e-09	4.75463e-07
regulation of localization	9.20037e-09	4.79262e-07
transcription, DNA-templated	1.00753e-08	5.205e-07
nucleic acid-templated transcription	1.04016e-08	5.29491e-07
positive regulation of cell projection organization	1.04187e-08	5.29491e-07
regulation of cellular catabolic process	1.11433e-08	5.61746e-07
RNA biosynthetic process	1.14426e-08	5.72219e-07
regulation of macromolecule metabolic process	1.19751e-08	5.90536e-07
positive regulation of nervous system development	1.20126e-08	5.90536e-07
protein transport	1.20922e-08	5.90536e-07
positive regulation of nitrogen compound metabolic process	1.22156e-08	5.91937e-07
regulation of microtubule-based process	1.26174e-08	6.06009e-07
embryo development ending in birth or egg hatching	1.26999e-08	6.06009e-07
cellular process	1.37287e-08	6.49762e-07
cell cycle process	1.38247e-08	6.49762e-07
negative regulation of microtubule polymerization or depolymerization	1.43369e-08	6.68805e-07
peptide transport	1.62022e-08	7.50126e-07
axon development	1.63201e-08	7.50126e-07
regulation of nitrogen compound metabolic process	1.65504e-08	7.55156e-07
positive regulation of molecular function	1.76642e-08	8.00138e-07
regulation of autophagy	1.79849e-08	8.08803e-07
embryo development	1.82307e-08	8.13999e-07
regulation of cytoskeleton organization	1.93766e-08	8.59028e-07
regulation of intracellular signal transduction	2.07562e-08	9.13711e-07
protein modification by small protein conjugation or removal	2.42584e-08	1.05458e-06
regulation of cell morphogenesis involved in differentiation	2.42937e-08	1.05458e-06
positive regulation of neuron differentiation	2.55231e-08	1.10031e-06
axonogenesis	2.66504e-08	1.14104e-06
negative regulation of microtubule depolymerization	2.84679e-08	1.21056e-06
actin filament-based process	2.8814e-08	1.217e-06
amide transport	3.03424e-08	1.27296e-06
retrograde transport, endosome to Golgi	3.31011e-08	1.37943e-06
establishment of localization	3.50205e-08	1.44975e-06
chromatin organization	3.90081e-08	1.59883e-06
regulation of cellular protein metabolic process	3.91331e-08	1.59883e-06
protein autophosphorylation	4.07507e-08	1.65411e-06
cellular response to stress	4.10483e-08	1.65544e-06
regulation of microtubule polymerization or depolymerization	4.64674e-08	1.86197e-06
regulation of macromolecule biosynthetic process	4.91181e-08	1.95565e-06
regulation of protein metabolic process	5.54686e-08	2.19452e-06
microtubule cytoskeleton organization	5.77174e-08	2.26913e-06
nucleobase-containing compound metabolic process	5.84802e-08	2.28475e-06
negative regulation of protein complex disassembly	6.17509e-08	2.39755e-06
regulation of cellular macromolecule biosynthetic process	6.38222e-08	2.46267e-06
chordate embryonic development	6.92143e-08	2.65435e-06
regulation of microtubule cytoskeleton organization	7.63739e-08	2.91106e-06
regulation of microtubule depolymerization	8.56113e-08	3.24337e-06
regulation of primary metabolic process	8.68417e-08	3.27016e-06
regulation of cell cycle process	8.97996e-08	3.3613e-06
negative regulation of protein depolymerization	9.75304e-08	3.62894e-06
actin cytoskeleton organization	1.10778e-07	4.09746e-06
positive regulation of neuron projection development	1.19472e-07	4.39305e-06
regulation of gene expression	1.31907e-07	4.82192e-06
RNA metabolic process	1.32739e-07	4.82414e-06
covalent chromatin modification	1.73774e-07	6.27896e-06
negative regulation of cellular metabolic process	2.04975e-07	7.3638e-06
histone modification	2.23598e-07	7.96808e-06
negative regulation of metabolic process	2.24345e-07	7.96808e-06
positive regulation of cellular component biogenesis	2.48284e-07	8.76851e-06
heterocycle metabolic process	2.61136e-07	9.17057e-06
regulation of biosynthetic process	2.82198e-07	9.85485e-06
regulation of nucleobase-containing compound metabolic process	2.92214e-07	1.01479e-05
regulation of canonical Wnt signaling pathway	3.03277e-07	1.04739e-05
regulation of cell morphogenesis	3.13514e-07	1.0768e-05
regulation of Rho protein signal transduction	3.78321e-07	1.29229e-05
regulation of cell cycle	4.10759e-07	1.39547e-05
establishment of vesicle localization	4.24477e-07	1.43427e-05
transmembrane receptor protein tyrosine kinase signaling pathway	4.41964e-07	1.48533e-05
transport	4.6733e-07	1.55605e-05
regulation of cellular biosynthetic process	4.67985e-07	1.55605e-05
regulation of transcription by RNA polymerase I	4.83081e-07	1.59775e-05
developmental growth involved in morphogenesis	4.90002e-07	1.61211e-05
organic cyclic compound metabolic process	5.02065e-07	1.64315e-05
neuron projection extension	5.2897e-07	1.72218e-05
developmental growth	5.72623e-07	1.85465e-05
cellular aromatic compound metabolic process	6.22393e-07	2.00545e-05
negative regulation of cytoskeleton organization	6.45263e-07	2.06848e-05
mitotic cell cycle process	6.73192e-07	2.147e-05
cellular nitrogen compound metabolic process	6.97149e-07	2.21212e-05
nucleobase-containing compound biosynthetic process	7.03337e-07	2.22048e-05
organonitrogen compound metabolic process	7.35672e-07	2.3109e-05
small GTPase mediated signal transduction	7.70276e-07	2.4075e-05
regulation of developmental process	7.84798e-07	2.44068e-05
heterocycle biosynthetic process	7.99498e-07	2.47409e-05
regulation of protein localization	8.38638e-07	2.58243e-05
positive regulation of chromatin organization	9.34114e-07	2.86233e-05
regulation of organelle assembly	9.40622e-07	2.86821e-05
mitotic cell cycle	9.59468e-07	2.91147e-05
regulation of Wnt signaling pathway	9.73454e-07	2.93964e-05
regulation of protein modification process	9.82942e-07	2.95403e-05
vesicle localization	1.06549e-06	3.18679e-05
regulation of cellular protein localization	1.18823e-06	3.53696e-05
positive regulation of GTPase activity	1.24879e-06	3.69962e-05
ubiquitin-dependent protein catabolic process	1.29275e-06	3.8118e-05
protein ubiquitination	1.38985e-06	4.07884e-05
phosphate-containing compound metabolic process	1.42082e-06	4.15025e-05
phosphorus metabolic process	1.48784e-06	4.32582e-05
growth	1.537e-06	4.44805e-05
regulation of RNA metabolic process	1.64352e-06	4.7344e-05
cellular macromolecule biosynthetic process	1.69926e-06	4.84539e-05
regulation of anatomical structure morphogenesis	1.70172e-06	4.84539e-05
aromatic compound biosynthetic process	1.7053e-06	4.84539e-05
cellular macromolecule catabolic process	1.74844e-06	4.94547e-05
organic cyclic compound biosynthetic process	1.83811e-06	5.17569e-05
positive regulation of transcription by RNA polymerase I	1.87832e-06	5.2652e-05
regulation of mitotic cell cycle	2.0307e-06	5.66693e-05
modification-dependent macromolecule catabolic process	2.05498e-06	5.70919e-05
regulation of protein depolymerization	2.13736e-06	5.91179e-05
positive regulation of chromosome organization	2.53784e-06	6.98571e-05
developmental cell growth	2.54798e-06	6.98571e-05
positive regulation of nucleobase-containing compound metabolic process	2.56818e-06	7.01035e-05
regulation of protein complex disassembly	2.81901e-06	7.66157e-05
regulation of supramolecular fiber organization	2.86459e-06	7.75175e-05
positive regulation of catabolic process	2.92382e-06	7.87794e-05
regulation of nucleic acid-templated transcription	3.08263e-06	8.27018e-05
modification-dependent protein catabolic process	3.17877e-06	8.49168e-05
cellular nitrogen compound biosynthetic process	3.20807e-06	8.53347e-05
macromolecule biosynthetic process	3.33243e-06	8.82671e-05
regulation of RNA biosynthetic process	3.4731e-06	9.08768e-05
regulation of transcription, DNA-templated	3.47417e-06	9.08768e-05
negative regulation of macromolecule metabolic process	3.47457e-06	9.08768e-05
macromolecule catabolic process	3.60868e-06	9.38588e-05
regulation of multicellular organismal development	3.61862e-06	9.38588e-05
nucleus localization	3.63515e-06	9.3898e-05
negative regulation of supramolecular fiber organization	3.72385e-06	9.55132e-05
axo-dendritic transport	3.72824e-06	9.55132e-05
regulation of protein polymerization	4.0675e-06	0.000103779
heart development	4.68056e-06	0.000118936
regulation of microtubule polymerization	4.87632e-06	0.000123408
gene expression	5.24802e-06	0.00013228
protein modification by small protein conjugation	5.54749e-06	0.000139267
regulation of axonogenesis	5.8392e-06	0.000146003
post-Golgi vesicle-mediated transport	5.94942e-06	0.000148167
positive regulation of Wnt signaling pathway	5.99059e-06	0.0001486
regulation of phosphorus metabolic process	6.04723e-06	0.000149412
intracellular protein transport	6.09257e-06	0.00014994
regulation of cell differentiation	6.19411e-06	0.000151841
protein polyubiquitination	6.61142e-06	0.000161437
nitrogen compound transport	7.32222e-06	0.000178098
regulation of multicellular organismal process	7.56391e-06	0.000183264
negative regulation of chromosome organization	7.6242e-06	0.000183397
forebrain development	7.63117e-06	0.000183397
positive regulation of neuron migration	7.65745e-06	0.000183397
nuclear migration	7.89211e-06	0.000188296
cellular response to DNA damage stimulus	8.73553e-06	0.000207627
proteolysis involved in cellular protein catabolic process	8.84053e-06	0.000209326
cellular protein catabolic process	9.40646e-06	0.000221886
regulation of phosphate metabolic process	9.88259e-06	0.000232009
DNA repair	9.90985e-06	0.000232009
negative regulation of mitotic cell cycle	9.96532e-06	0.000232437
hindbrain development	1.09221e-05	0.000253806
negative regulation of nitrogen compound metabolic process	1.19134e-05	0.000274827
regulation of vesicle-mediated transport	1.19146e-05	0.000274827
positive regulation of macromolecule biosynthetic process	1.22294e-05	0.000281051
positive regulation of hydrolase activity	1.28401e-05	0.000294006
lipid phosphorylation	1.40337e-05	0.000320163
phosphatidylinositol phosphorylation	1.45624e-05	0.000331016
regulation of transport	1.63532e-05	0.000370375
positive regulation of RNA metabolic process	1.76119e-05	0.000397444
response to amino acid starvation	1.78277e-05	0.000400867
protein catabolic process	1.85214e-05	0.000414972
peptidyl-amino acid modification	1.89148e-05	0.000422272
internal peptidyl-lysine acetylation	1.9492e-05	0.00043361
positive regulation of cellular catabolic process	1.98672e-05	0.00044039
cell growth	2.18245e-05	0.000482067
positive regulation of cell differentiation	2.4168e-05	0.000531951
negative regulation of cell cycle process	2.58707e-05	0.00056743
regulation of dephosphorylation	2.73169e-05	0.000596707
positive regulation of histone modification	2.73964e-05	0.000596707
positive regulation of cellular protein metabolic process	2.77604e-05	0.000601923
positive regulation of signal transduction	2.79115e-05	0.000601923
peptidyl-lysine acetylation	2.79248e-05	0.000601923
cellular response to leucine starvation	2.83506e-05	0.000606917
interkinetic nuclear migration	2.83506e-05	0.000606917
positive regulation of protein metabolic process	3.10286e-05	0.000661979
epithelium development	3.37318e-05	0.000717203
enzyme linked receptor protein signaling pathway	3.59487e-05	0.000761747
positive regulation of catalytic activity	3.73414e-05	0.000788584
DNA metabolic process	3.92583e-05	0.000826274
internal protein amino acid acetylation	3.94229e-05	0.000826955
in utero embryonic development	3.96023e-05	0.000827941
positive regulation of cellular biosynthetic process	4.06483e-05	0.000846976
histone acetylation	4.48365e-05	0.000928099
positive regulation of nucleic acid-templated transcription	4.48386e-05	0.000928099
positive regulation of RNA biosynthetic process	4.59987e-05	0.00094897
Ras protein signal transduction	4.70343e-05	0.000967143
Golgi organization	4.9231e-05	0.00100899
positive regulation of canonical Wnt signaling pathway	5.04808e-05	0.00103123
synapse organization	5.23288e-05	0.0010655
cellular response to amino acid starvation	5.29259e-05	0.00107416
dendrite development	5.68949e-05	0.00114726
multicellular organism growth	5.68949e-05	0.00114726
regulation of translation	5.8081e-05	0.00116741
positive regulation of biosynthetic process	5.99015e-05	0.00120014
positive regulation of binding	6.23298e-05	0.0012448
protein acetylation	6.28825e-05	0.00125184
cell cycle checkpoint	6.61513e-05	0.00131274
protein-containing complex subunit organization	6.65162e-05	0.0013158
positive regulation of transcription, DNA-templated	6.81643e-05	0.00134258
positive regulation of gene expression	6.82997e-05	0.00134258
negative regulation of nucleobase-containing compound metabolic process	6.94643e-05	0.00136119
regulation of dendrite development	7.38454e-05	0.00144252
circulatory system development	7.98211e-05	0.0015544
protein localization to plasma membrane	8.01478e-05	0.00155591
negative regulation of cell cycle	8.26152e-05	0.00159686
positive regulation of multicellular organismal process	8.27682e-05	0.00159686
regulation of cell growth	8.86758e-05	0.00170558
embryonic morphogenesis	9.16464e-05	0.00175731
establishment of mitochondrion localization	9.54767e-05	0.00182254
embryonic organ development	9.56315e-05	0.00182254
positive regulation of protein complex assembly	0.000101121	0.0019213
positive regulation of cell morphogenesis involved in differentiation	0.000102034	0.00193277
positive regulation of developmental process	0.000102776	0.00194095
regulation of binding	0.000110484	0.00208023
lysosomal transport	0.000115313	0.00216463
regulation of cellular component size	0.000119265	0.00222812
regulation of JNK cascade	0.000119408	0.00222812
signal transduction by protein phosphorylation	0.000125832	0.00233681
positive regulation of cellular protein localization	0.000125981	0.00233681
histone H3 acetylation	0.000133835	0.00247516
cell projection assembly	0.000141583	0.00261072
insulin receptor signaling pathway	0.000144237	0.00263749
phosphatidylinositol-mediated signaling	0.000144237	0.00263749
negative regulation of dephosphorylation	0.000144449	0.00263749
plasma membrane bounded cell projection assembly	0.000144722	0.00263749
regulation of telomere maintenance	0.000147078	0.00267262
cellular catabolic process	0.000150797	0.00273226
response to epidermal growth factor	0.000157431	0.00284423
protein localization to cell periphery	0.000159933	0.00288111
dendrite morphogenesis	0.000161259	0.00289663
negative regulation of gene expression	0.000174404	0.00312378
locomotion	0.000175094	0.00312718
regulation of histone methylation	0.000183636	0.0032704
animal organ development	0.000189399	0.00336344
regulation of gene silencing by miRNA	0.000190785	0.00337846
organic substance transport	0.000193842	0.0034229
regulation of cytoplasmic mRNA processing body assembly	0.000194785	0.00342986
positive regulation of vascular associated smooth muscle cell migration	0.000195447	0.00343186
protein acylation	0.000208533	0.00364119
post-embryonic development	0.000208534	0.00364119
regulation of phosphatase activity	0.000219194	0.00380606
stress-activated protein kinase signaling cascade	0.000219194	0.00380606
supramolecular fiber organization	0.000221192	0.00381962
regulation of intracellular transport	0.000221197	0.00381962
negative regulation of mitotic nuclear division	0.000229727	0.00395044
cognition	0.000230037	0.00395044
positive regulation of gene silencing by miRNA	0.000235479	0.00403281
cytoplasmic microtubule organization	0.000255184	0.00434646
inositol lipid-mediated signaling	0.000255184	0.00434646
establishment of epithelial cell polarity	0.000256263	0.00435299
regulation of phosphorylation	0.000261954	0.00442754
negative regulation of mitotic cell cycle phase transition	0.000262069	0.00442754
positive regulation of protein modification process	0.0002636	0.0044414
coronary vasculature development	0.000267181	0.00448965
mitotic cell cycle checkpoint	0.000271648	0.00455247
regulation of cellular amide metabolic process	0.000280413	0.0046868
positive regulation of dendrite development	0.000301656	0.00501503
regulation of chromosome segregation	0.000301656	0.00501503
cellular response to organonitrogen compound	0.000303652	0.00503483
positive regulation of posttranscriptional gene silencing	0.000307254	0.00508107
negative regulation of cell cycle phase transition	0.000316003	0.00521196
cellular response to nitrogen compound	0.000320146	0.0052664
axonal transport	0.000327188	0.00534009
regulation of gene silencing by RNA	0.000327188	0.00534009
regulation of posttranscriptional gene silencing	0.000327188	0.00534009
cell migration	0.000336545	0.00545935
MAPK cascade	0.000337045	0.00545935
cellular response to leucine	0.000338862	0.00545935
positive regulation of transcription of nucleolar large rRNA by RNA polymerase I	0.000338862	0.00545935
response to leucine	0.000338862	0.00545935
negative regulation of Ras protein signal transduction	0.000346974	0.00556137
regulation of histone acetylation	0.000346974	0.00556137
negative regulation of catabolic process	0.000354929	0.00567433
regulation of protein phosphorylation	0.000355974	0.00567651
neural tube closure	0.000358146	0.00569662
vacuole organization	0.000369878	0.0058683
negative regulation of autophagy	0.000379025	0.00598305
organelle transport along microtubule	0.000379025	0.00598305
peptidyl-serine phosphorylation	0.000380823	0.00599628
anatomical structure formation involved in morphogenesis	0.00038608	0.00606379
tissue morphogenesis	0.000389829	0.00610732
tube closure	0.000391775	0.00611793
morphogenesis of an epithelium	0.000392464	0.00611793
establishment of mitochondrion localization, microtubule-mediated	0.000397328	0.00616302
mitochondrion transport along microtubule	0.000397328	0.00616302
peptidyl-lysine modification	0.000409383	0.0063343
cellular biosynthetic process	0.000423384	0.00653474
embryonic organ morphogenesis	0.000426232	0.0065625
protein deubiquitination	0.000444527	0.00682737
negative regulation of cellular catabolic process	0.000448908	0.00687776
regulation of growth	0.00045316	0.00692592
regulation of peptide transport	0.000456929	0.00696649
regulation of transcription by RNA polymerase II	0.000475319	0.00722925
protein-DNA complex subunit organization	0.000496359	0.00753092
regulation of extent of cell growth	0.000509298	0.00770853
negative regulation of protein complex assembly	0.000513726	0.00775677
endomembrane system organization	0.000518535	0.00781051
axis specification	0.00054548	0.00818281
negative regulation of collateral sprouting	0.00054587	0.00818281
vesicle-mediated transport to the plasma membrane	0.000549263	0.00821398
response to UV	0.00055637	0.0083004
neural tube development	0.000564727	0.00839754
protein localization to microtubule cytoskeleton	0.000565568	0.00839754
negative regulation of cellular macromolecule biosynthetic process	0.000569834	0.00844083
tissue development	0.000572708	0.00846335
vesicle organization	0.000580642	0.00856036
regulation of developmental growth	0.000584653	0.00859921
catabolic process	0.000588288	0.008618
regulation of stress-activated MAPK cascade	0.000588688	0.008618
regulation of cell death	0.00059087	0.00862973
Wnt signaling pathway	0.000612916	0.00890156
cell-cell signaling by wnt	0.000612916	0.00890156
regulation of cellular component movement	0.000613753	0.00890156
actin cytoskeleton reorganization	0.00061842	0.00894848
central nervous system neuron differentiation	0.000625478	0.0090089
regulation of stress-activated protein kinase signaling cascade	0.000625478	0.0090089
negative regulation of macromolecule biosynthetic process	0.000637355	0.00915886
tube morphogenesis	0.000651166	0.00933587
primary neural tube formation	0.000655549	0.00937719
positive regulation of transport	0.000659132	0.00940693
establishment of spindle localization	0.000676742	0.00963624
cell division	0.000684717	0.00972765
regulation of telomere maintenance via telomere lengthening	0.000690578	0.00978866
phosphatidylinositol metabolic process	0.000700296	0.00990396
nucleosome organization	0.000702872	0.00991795
negative regulation of RNA metabolic process	0.000705873	0.00993787
maintenance of DNA repeat elements	0.000709302	0.00994136
positive regulation of cytoplasmic mRNA processing body assembly	0.000709302	0.00994136
regulation of secretion by cell	0.000711067	0.0099438
midbrain development	0.000723422	0.010094
regulation of synapse organization	0.000739219	0.0102914
negative regulation of canonical Wnt signaling pathway	0.000764059	0.0106136
axon guidance	0.000772261	0.0107038
regulation of cellular response to stress	0.000780304	0.0107913
negative regulation of small GTPase mediated signal transduction	0.00078479	0.0108056
regulation of vesicle fusion	0.00078479	0.0108056
negative regulation of protein modification process	0.000819081	0.0112529
pyramidal neuron development	0.000829131	0.011366
protein modification by small protein removal	0.00083591	0.0114339
regulation of establishment of protein localization	0.000843702	0.0115147
organonitrogen compound catabolic process	0.000846098	0.0115147
protein-containing complex assembly	0.00084735	0.0115147
regulation of mitotic cell cycle phase transition	0.000849442	0.0115181
tube development	0.00085469	0.0115642
organic substance catabolic process	0.000862193	0.0116405
neuron projection guidance	0.000871999	0.0117476
regulation of macroautophagy	0.000877672	0.0117986
regulation of peptidyl-lysine acetylation	0.000889205	0.0119279
central nervous system neuron development	0.000895276	0.0119837
cellular response to peptide hormone stimulus	0.000906357	0.0121061
platelet-derived growth factor receptor signaling pathway	0.000950663	0.0126562
regulation of vascular associated smooth muscle cell migration	0.000951592	0.0126562
vesicle targeting	0.000957155	0.0127031
microtubule-based protein transport	0.000963078	0.0127277
protein transport along microtubule	0.000963078	0.0127277
regulation of gene silencing	0.000970905	0.0128041
cellular response to peptide	0.00098259	0.0129309
anterior/posterior pattern specification	0.000998393	0.0131112
mitotic cytokinesis	0.00100463	0.0131654
negative regulation of nucleic acid-templated transcription	0.00104584	0.0136769
positive regulation of protein binding	0.00105103	0.013716
negative regulation of RNA biosynthetic process	0.00107003	0.013935
regulation of nuclear division	0.00107769	0.0140054
regulation of cytokinesis	0.00108086	0.0140176
response to radiation	0.0011029	0.0142416
regulation of telomere maintenance via telomerase	0.00110468	0.0142416
positive regulation of protein catabolic process	0.00110497	0.0142416
negative regulation of transcription, DNA-templated	0.00111565	0.0143377
regulation of protein binding	0.00111701	0.0143377
regulation of protein catabolic process	0.00112963	0.0144699
positive regulation of cell communication	0.00115872	0.0147307
positive regulation of intracellular transport	0.00116308	0.0147307
establishment of endothelial barrier	0.00116413	0.0147307
establishment of spindle orientation	0.00116413	0.0147307
intra-Golgi vesicle-mediated transport	0.00116413	0.0147307
positive regulation of histone acetylation	0.00116413	0.0147307
cellular response to radiation	0.00117655	0.0148578
negative regulation of phosphate metabolic process	0.00119687	0.0149999
negative regulation of phosphorus metabolic process	0.00119687	0.0149999
negative regulation of cellular biosynthetic process	0.00119811	0.0149999
regulation of cell junction assembly	0.00120079	0.0149999
pyramidal neuron differentiation	0.0012022	0.0149999
semaphorin-plexin signaling pathway involved in axon guidance	0.0012022	0.0149999
DNA-templated transcription, termination	0.00122495	0.0151626
determination of adult lifespan	0.00122495	0.0151626
establishment or maintenance of cytoskeleton polarity	0.00122495	0.0151626
myelin assembly	0.00122495	0.0151626
biosynthetic process	0.00124815	0.0154194
regulation of protein transport	0.00125713	0.0154997
positive regulation of telomere maintenance	0.00126241	0.0155341
response to growth factor	0.00126814	0.015574
negative regulation of protein metabolic process	0.00127584	0.0156378
organelle assembly	0.00130032	0.0159066
positive regulation of signaling	0.00131872	0.0160944
regulation of cell migration	0.00132082	0.0160944
organic substance biosynthetic process	0.00133079	0.0161844
positive regulation of phosphate metabolic process	0.00134607	0.0163068
positive regulation of phosphorus metabolic process	0.00134607	0.0163068
DNA damage induced protein phosphorylation	0.00137391	0.0165798
hair follicle placode formation	0.00137391	0.0165798
negative regulation of mitotic sister chromatid segregation	0.0014037	0.0168417
positive regulation of G1/S transition of mitotic cell cycle	0.0014037	0.0168417
regulation of TORC1 signaling	0.0014037	0.0168417
negative regulation of nervous system development	0.00140899	0.0168728
regulation of DNA metabolic process	0.00142422	0.0169643
memory	0.00142473	0.0169643
regulation of locomotion	0.00142478	0.0169643
negative regulation of nuclear division	0.00143755	0.0170838
epithelial tube morphogenesis	0.00145312	0.0172362
activation of GTPase activity	0.00147324	0.0174417
tube formation	0.00150515	0.0177858
negative regulation of biosynthetic process	0.00151449	0.0178601
spindle localization	0.00151716	0.0178601
regulation of cell motility	0.00152489	0.0179174
positive regulation of intracellular protein transport	0.00154016	0.0180291
regulation of synapse structure or activity	0.00154016	0.0180291
regulation of cell division	0.00155157	0.0181288
cellular response to growth factor stimulus	0.00157687	0.01839
regulation of cell cycle phase transition	0.00160025	0.0186279
microtubule cytoskeleton organization involved in mitosis	0.00161202	0.01873
digestive tract morphogenesis	0.00163143	0.0189203
cell junction organization	0.00164139	0.0189655
epithelial tube formation	0.00164139	0.0189655
regulation of protein localization to membrane	0.00165955	0.01914
posttranscriptional regulation of gene expression	0.00167566	0.0191532
regulation of transcription of nucleolar large rRNA by RNA polymerase I	0.00167865	0.0191532
semaphorin-plexin signaling pathway involved in neuron projection guidance	0.00167865	0.0191532
adherens junction assembly	0.00167908	0.0191532
positive regulation of peptidyl-lysine acetylation	0.00167908	0.0191532
retrograde vesicle-mediated transport, Golgi to endoplasmic reticulum	0.00167908	0.0191532
regulation of cell size	0.00172757	0.0196704
mitochondrion localization	0.00175515	0.0199119
protein localization to cytoskeleton	0.00175515	0.0199119
cellular response to endogenous stimulus	0.00176532	0.0199882
Ral protein signal transduction	0.0017907	0.0199882
cellular response to interleukin-12	0.0017907	0.0199882
endoplasmic reticulum localization	0.0017907	0.0199882
interleukin-12-mediated signaling pathway	0.0017907	0.0199882
isoleucyl-tRNA aminoacylation	0.0017907	0.0199882
regulation of lipid transport by negative regulation of transcription from RNA polymerase II promoter	0.0017907	0.0199882
regulation of polysome binding	0.0017907	0.0199882
Rho protein signal transduction	0.00179385	0.0199882
regulation of sister chromatid segregation	0.00179385	0.0199882
morphogenesis of embryonic epithelium	0.00180273	0.0200514
cellular response to insulin stimulus	0.00185028	0.0205437
DNA damage checkpoint	0.00188569	0.0208168
positive regulation of protein localization to membrane	0.00188569	0.0208168
gastrulation	0.0018944	0.0208168
embryonic skeletal system development	0.00189451	0.0208168
neural tube formation	0.00189451	0.0208168
negative regulation of cellular protein metabolic process	0.00189486	0.0208168
negative regulation of cell communication	0.0019058	0.0208798
positive regulation of phosphorylation	0.00190727	0.0208798
stress-activated MAPK cascade	0.00197408	0.0215734
negative regulation of organelle assembly	0.00199361	0.0216731
negative regulation of sister chromatid segregation	0.00199361	0.0216731
positive regulation of telomere maintenance via telomerase	0.00199361	0.0216731
animal organ morphogenesis	0.00201887	0.0219097
negative regulation of signaling	0.00210904	0.0228486
vacuolar transport	0.00214418	0.0231891
DNA conformation change	0.00216052	0.0232922
regulation of secretion	0.00216621	0.0232922
negative regulation of phosphatase activity	0.00216863	0.0232922
positive regulation of endothelial cell proliferation	0.00216863	0.0232922
regulation of protein acetylation	0.00219557	0.0235412
regulation of biological quality	0.00224183	0.023996
contractile actin filament bundle assembly	0.00227194	0.0241529
hindbrain radial glia guided cell migration	0.00227194	0.0241529
regulation of Golgi organization	0.00227194	0.0241529
stress fiber assembly	0.00227194	0.0241529
positive regulation of transmembrane transport	0.00228196	0.0242183
negative regulation of neurogenesis	0.00228814	0.0242427
vesicle-mediated transport in synapse	0.00230493	0.024343
glucose catabolic process	0.00232877	0.024343
modification of synaptic structure	0.00232877	0.024343
negative regulation of hippo signaling	0.00232877	0.024343
neural plate pattern specification	0.00232877	0.024343
positive regulation of RIG-I signaling pathway	0.00232877	0.024343
positive regulation of cytoplasmic translation	0.00232877	0.024343
ribosomal protein import into nucleus	0.00232877	0.024343
phosphatidylinositol 3-kinase signaling	0.00235069	0.0245311
mitotic spindle assembly checkpoint	0.00239294	0.0248064
protein localization to centrosome	0.00239294	0.0248064
protein localization to microtubule organizing center	0.00239294	0.0248064
spindle assembly checkpoint	0.00239294	0.0248064
positive regulation of axonogenesis	0.00243363	0.0251865
chromatin assembly or disassembly	0.0024861	0.025687
cellular protein-containing complex assembly	0.0025061	0.0257971
negative regulation of signal transduction	0.00250839	0.0257971
epithelial cell development	0.00250914	0.0257971
response to starvation	0.00251877	0.0258536
telencephalon development	0.00257883	0.0264267
positive regulation of neuron death	0.002589	0.0264874
positive regulation of protein transport	0.00263538	0.0269179
anterograde axonal transport	0.00275382	0.0279904
cell proliferation in forebrain	0.00275382	0.0279904
negative regulation of chromosome segregation	0.00275382	0.0279904
cilium assembly	0.00276374	0.0280457
embryonic epithelial tube formation	0.00277076	0.0280714
cytokinesis	0.00279092	0.0282298
response to organonitrogen compound	0.00280576	0.0283341
regulation of cell-substrate adhesion	0.00284679	0.0287021
regulation of cellular response to growth factor stimulus	0.00287879	0.028978
early endosome to late endosome transport	0.00291869	0.0292647
regulation of histone H3-K9 methylation	0.00291869	0.0292647
actin filament organization	0.00292132	0.0292647
regionalization	0.00299016	0.0298612
chromatin disassembly	0.00299519	0.0298612
nucleosome disassembly	0.00299519	0.0298612
neuromuscular junction development	0.00300872	0.0299007
regulation of neuron migration	0.00300872	0.0299007
peptidyl-serine modification	0.0030707	0.0304681
regulation of protein dephosphorylation	0.00310655	0.0307751
regulation of mitotic nuclear division	0.00312834	0.0309418
cellular response to epidermal growth factor stimulus	0.00320656	0.031516
long-term memory	0.00320656	0.031516
negative regulation of telomere maintenance	0.00320656	0.031516
positive regulation of telomere maintenance via telomere lengthening	0.00320656	0.031516
negative regulation of Wnt signaling pathway	0.00322214	0.0316195
metencephalon development	0.00323313	0.0316776
cytoskeleton-dependent cytokinesis	0.00326513	0.0318414
neuromuscular process controlling balance	0.00326513	0.0318414
positive regulation of organelle assembly	0.00326513	0.0318414
DNA integrity checkpoint	0.00335746	0.0326908
vasculogenesis	0.00338529	0.0329105
TOR signaling	0.00352301	0.0339851
microtubule anchoring	0.00352301	0.0339851
mitotic spindle checkpoint	0.00352301	0.0339851
neurotrophin signaling pathway	0.00352301	0.0339851
vesicle-mediated transport between endosomal compartments	0.00352301	0.0339851
locomotory behavior	0.00360239	0.0344967
TORC1 signaling	0.00360915	0.0344967
branchiomotor neuron axon guidance	0.00360915	0.0344967
cellular response to X-ray	0.00360915	0.0344967
regulation of tubulin deacetylation	0.00360915	0.0344967
voluntary musculoskeletal movement	0.00360915	0.0344967
protein-containing complex disassembly	0.00362753	0.0346193
cell surface receptor signaling pathway	0.00378137	0.0360325
regulation of transferase activity	0.00379329	0.0360911
regulation of anatomical structure size	0.00383891	0.0364696
dorsal/ventral axis specification	0.00386115	0.0365144
establishment or maintenance of actin cytoskeleton polarity	0.00386115	0.0365144
negative regulation of TORC1 signaling	0.00386115	0.0365144
positive regulation of establishment of protein localization	0.00390686	0.0368909
cerebellum development	0.00391469	0.0369091
positive regulation of protein phosphorylation	0.00396668	0.0373429
cell junction assembly	0.00400105	0.0375645
regulation of dendritic spine development	0.00400223	0.0375645
cellular response to extracellular stimulus	0.00403926	0.0378552
positive regulation of transferase activity	0.00408776	0.0382524
cell motility	0.00412673	0.0385017
localization of cell	0.00412673	0.0385017
regulation of exocytosis	0.00413303	0.0385031
regulation of actin polymerization or depolymerization	0.00418767	0.0388473
establishment of mitotic spindle localization	0.00421213	0.0388473
histone lysine demethylation	0.00421213	0.0388473
negative regulation of mitotic metaphase/anaphase transition	0.00421213	0.0388473
negative regulation of neural precursor cell proliferation	0.00421213	0.0388473
positive regulation of kinase activity	0.00421852	0.0388473
regulation of G1/S transition of mitotic cell cycle	0.0042197	0.0388473
regulation of axon extension	0.0042197	0.0388473
negative regulation of DNA metabolic process	0.00424577	0.0390299
response to light stimulus	0.00427073	0.0391866
protein localization to cilium	0.00427536	0.0391866
positive regulation of cell cycle process	0.004305	0.0393676
cellular response to UV	0.0043077	0.0393676
endothelial cell development	0.00432861	0.0395009
regulation of actin filament length	0.00441894	0.0402665
embryonic skeletal system morphogenesis	0.00454333	0.0413396
regulation of actin cytoskeleton organization	0.00468733	0.0425879
positive regulation of response to stimulus	0.00479441	0.0434976
embryonic cranial skeleton morphogenesis	0.00485343	0.0436833
intraspecies interaction between organisms	0.00485343	0.0436833
non-motile cilium assembly	0.00485343	0.0436833
social behavior	0.00485343	0.0436833
post-embryonic animal morphogenesis	0.004882	0.0436833
protein-DNA complex disassembly	0.004882	0.0436833
regulation of centriole replication	0.004882	0.0436833
regulation of mRNA catabolic process	0.00488635	0.0436833
axon extension	0.00489874	0.0436833
positive regulation of cell cycle G1/S phase transition	0.00489874	0.0436833
positive regulation of protein acetylation	0.00489874	0.0436833
regulation of vacuole organization	0.00489874	0.0436833
positive regulation of cell growth	0.00491282	0.0437465
DNA-templated transcription, initiation	0.00492484	0.0437911
negative regulation of cell death	0.00499169	0.0440147
histone demethylation	0.00499223	0.0440147
negative regulation of metaphase/anaphase transition of cell cycle	0.00499223	0.0440147
negative regulation of mitotic sister chromatid separation	0.00499223	0.0440147
peptidyl-tyrosine dephosphorylation	0.00499223	0.0440147
spindle checkpoint	0.00499223	0.0440147
spindle organization	0.00512817	0.0445857
negative regulation of programmed cell death	0.00514754	0.0445857
DNA methylation on cytosine within a CG sequence	0.00522082	0.0445857
NADH regeneration	0.00522082	0.0445857
anterograde axonal transport of mitochondrion	0.00522082	0.0445857
canonical glycolysis	0.00522082	0.0445857
dendrite self-avoidance	0.00522082	0.0445857
glial cell fate determination	0.00522082	0.0445857
glucose catabolic process to pyruvate	0.00522082	0.0445857
mesenchymal cell proliferation involved in lung development	0.00522082	0.0445857
olfactory bulb mitral cell layer development	0.00522082	0.0445857
positive regulation of Wnt protein secretion	0.00522082	0.0445857
positive regulation of caveolin-mediated endocytosis	0.00522082	0.0445857
positive regulation of glucose mediated signaling pathway	0.00522082	0.0445857
positive regulation of microtubule nucleation	0.00522082	0.0445857
presynapse to nucleus signaling pathway	0.00522082	0.0445857
presynaptic signal transduction	0.00522082	0.0445857
regulation of exocyst localization	0.00522082	0.0445857
regulation of glucose mediated signaling pathway	0.00522082	0.0445857
valyl-tRNA aminoacylation	0.00522082	0.0445857
cellular response to starvation	0.00522938	0.0445857
histone H3-K36 demethylation	0.0052443	0.0445857
monoubiquitinated protein deubiquitination	0.0052443	0.0445857
positive regulation of histone phosphorylation	0.0052443	0.0445857
regulation of SNARE complex assembly	0.0052443	0.0445857
establishment of synaptic vesicle localization	0.00524957	0.0445857
synaptic vesicle transport	0.00524957	0.0445857
positive regulation of cytoskeleton organization	0.00531758	0.045102
regulation of actin filament organization	0.00539549	0.045674
regulation of kinase activity	0.00539963	0.045674
positive regulation of nucleocytoplasmic transport	0.00542474	0.0458244
eye morphogenesis	0.00553064	0.0466559
positive regulation of DNA metabolic process	0.00566578	0.0477315
negative regulation of apoptotic process	0.00573226	0.0482026
cellular response to nutrient levels	0.00573712	0.0482026
DNA replication-independent nucleosome assembly	0.00586942	0.0491161
negative regulation of DNA recombination	0.00586942	0.0491161
negative regulation of chromosome separation	0.00586942	0.0491161
negative regulation of cell morphogenesis involved in differentiation	0.00593631	0.0496094

## Sheet: Table S2B
Table S2B. Gene ontology (cellular component) analyses of FMRP target genes in the neocortex.
Term	P.Value	FDR
intracellular	1.07634e-55	9.45024e-53
intracellular part	6.57324e-54	2.88565e-51
intracellular organelle	2.47632e-46	7.24738e-44
organelle	8.24577e-44	1.80995e-41
cell part	5.84887e-36	1.02706e-33
cell	7.27981e-36	1.06528e-33
intracellular organelle part	1.97505e-34	2.47727e-32
organelle part	2.20569e-33	2.42075e-31
membrane-bounded organelle	5.49975e-31	5.36531e-29
cytoplasm	1.42247e-29	1.24893e-27
intracellular non-membrane-bounded organelle	2.09131e-26	1.53015e-24
non-membrane-bounded organelle	2.09131e-26	1.53015e-24
intracellular membrane-bounded organelle	4.06994e-25	2.74878e-23
cytosol	5.49782e-25	3.44792e-23
cytoskeleton	1.59362e-23	9.32801e-22
cytoplasmic part	1.10359e-22	6.05594e-21
nucleus	3.6753e-21	1.89819e-19
nuclear part	7.52822e-21	3.6721e-19
nuclear lumen	1.91164e-19	8.8338e-18
neuron part	1.12666e-18	4.94605e-17
cell projection	2.12133e-18	8.86919e-17
microtubule cytoskeleton	8.3818e-18	3.3451e-16
nucleoplasm	2.88972e-17	1.10312e-15
intracellular organelle lumen	9.24734e-17	3.38299e-15
membrane-enclosed lumen	1.09438e-16	3.69564e-15
organelle lumen	1.09438e-16	3.69564e-15
neuron projection	4.77472e-16	1.55267e-14
protein-containing complex	6.00873e-16	1.88417e-14
plasma membrane bounded cell projection	1.3298e-15	4.02609e-14
cytoskeletal part	2.14824e-14	6.28719e-13
endomembrane system	9.06476e-14	2.56737e-12
intracellular vesicle	1.5494e-13	4.25116e-12
synapse	2.30486e-13	6.13231e-12
cytoplasmic vesicle	2.7089e-13	6.99535e-12
cell projection part	3.22689e-13	7.87003e-12
plasma membrane bounded cell projection part	3.22689e-13	7.87003e-12
cell junction	6.94566e-13	1.64819e-11
Golgi apparatus	5.86179e-12	1.35438e-10
nucleoplasm part	6.26492e-12	1.41041e-10
vesicle	1.27228e-11	2.79267e-10
cell leading edge	2.33672e-10	5.00399e-09
somatodendritic compartment	2.80041e-10	5.8542e-09
synapse part	3.37965e-10	6.90078e-09
postsynaptic density	5.78372e-10	1.15412e-08
postsynaptic specialization	7.15724e-10	1.39646e-08
axon	7.5557e-10	1.41154e-08
cytoplasmic vesicle part	7.5705e-10	1.41154e-08
transferase complex	7.71686e-10	1.41154e-08
asymmetric synapse	8.83552e-10	1.58318e-08
catalytic complex	1.03516e-09	1.81774e-08
neuron to neuron synapse	1.2065e-09	2.07707e-08
postsynapse	3.55476e-09	6.00208e-08
neuronal cell body	4.61427e-09	7.64402e-08
dendrite	6.1106e-09	9.93538e-08
dendritic tree	6.83009e-09	1.09033e-07
cell body	9.20631e-09	1.44342e-07
chromosome	4.24378e-08	6.53692e-07
endosome	4.34876e-08	6.58312e-07
anchoring junction	4.87413e-08	7.25336e-07
early endosome	7.72257e-08	1.13007e-06
microtubule	8.40368e-08	1.20958e-06
adherens junction	1.31051e-07	1.85586e-06
microtubule organizing center	1.69218e-07	2.35831e-06
focal adhesion	1.78775e-07	2.45256e-06
cell cortex	1.81568e-07	2.45256e-06
actin cytoskeleton	2.45483e-07	3.26567e-06
Golgi apparatus part	2.60595e-07	3.41496e-06
cell-substrate adherens junction	3.79085e-07	4.89465e-06
whole membrane	4.54062e-07	5.77777e-06
transferase complex, transferring phosphorus-containing groups	6.25049e-07	7.8399e-06
cytoplasmic region	6.83633e-07	8.45395e-06
chromatin	6.98366e-07	8.51619e-06
bounding membrane of organelle	9.05436e-07	1.089e-05
chromosomal part	9.20727e-07	1.09243e-05
cell-substrate junction	9.64627e-07	1.12926e-05
microtubule end	1.20152e-06	1.38807e-05
vesicle membrane	1.80625e-06	2.05959e-05
nuclear envelope	1.98139e-06	2.23033e-05
tethering complex	2.22915e-06	2.47746e-05
site of polarized growth	2.41767e-06	2.65339e-05
axon part	2.70148e-06	2.92827e-05
organelle membrane	2.81932e-06	3.01873e-05
lamellipodium	3.11334e-06	3.29339e-05
nuclear body	4.42789e-06	4.6282e-05
ruffle	4.98074e-06	5.14482e-05
coated vesicle membrane	5.31923e-06	5.43056e-05
nuclear chromatin	7.02812e-06	7.09274e-05
endocytic vesicle	1.11805e-05	0.000111551
trans-Golgi network	1.20625e-05	0.000118999
RNA polymerase complex	1.3918e-05	0.000135778
growth cone	1.68532e-05	0.000162606
cell-cell junction	1.78304e-05	0.000170164
nuclear membrane	2.09154e-05	0.000197459
endosomal part	2.27743e-05	0.000212722
Golgi subcompartment	3.1661e-05	0.000292614
cytoplasmic vesicle membrane	3.78207e-05	0.000345901
transport vesicle	3.90145e-05	0.000353142
nuclear DNA-directed RNA polymerase complex	4.00883e-05	0.000359159
PML body	4.37475e-05	0.000387983
DNA-directed RNA polymerase complex	4.47304e-05	0.000392733
actomyosin	4.66397e-05	0.000405442
vesicle coat	4.72252e-05	0.000406507
extrinsic component of membrane	4.96465e-05	0.0004232
polymeric cytoskeletal fiber	5.5886e-05	0.000471807
histone methyltransferase complex	5.76106e-05	0.000481734
distal axon	5.81627e-05	0.000481763
coated membrane	6.57672e-05	0.000534663
membrane coat	6.57672e-05	0.000534663
early endosome membrane	6.78648e-05	0.000546654
nuclear chromosome	7.24618e-05	0.000578377
perinuclear region of cytoplasm	7.80531e-05	0.000617393
ciliary basal body	8.26182e-05	0.000647668
acetyltransferase complex	8.57215e-05	0.000660206
protein acetyltransferase complex	8.57215e-05	0.000660206
coated vesicle	9.44426e-05	0.000721049
histone acetyltransferase complex	9.70175e-05	0.000734322
chromosomal region	9.8964e-05	0.000742653
nuclear periphery	0.000102264	0.000760917
endosome membrane	0.000106365	0.000784779
centrosome	0.00012506	0.000915021
RNA polymerase II, holoenzyme	0.000157657	0.00114399
microtubule plus-end	0.000160817	0.00115735
clathrin coat	0.00016332	0.00116581
SWI/SNF superfamily-type complex	0.000178298	0.00126247
Golgi-associated vesicle membrane	0.000192117	0.00133872
clathrin-coated pit	0.000192117	0.00133872
supramolecular fiber	0.000198832	0.0013746
cell cortex part	0.000215049	0.0014751
9+0 non-motile cilium	0.000225929	0.00153772
clathrin-coated vesicle membrane	0.000229326	0.00154883
supramolecular polymer	0.000237466	0.00159157
supramolecular complex	0.00024453	0.00162649
clathrin vesicle coat	0.000278614	0.00183927
nuclear chromosome part	0.000298918	0.00195858
presynaptic active zone cytoplasmic component	0.000316054	0.00204041
semaphorin receptor complex	0.000316054	0.00204041
plasma membrane region	0.000328312	0.00210407
TOR complex	0.000365369	0.0023246
kinesin complex	0.000404664	0.00255608
centriole	0.000411435	0.00258029
spindle	0.000428894	0.0026707
microtubule associated complex	0.000447946	0.0027697
photoreceptor cell cilium	0.000494757	0.00303774
beta-catenin destruction complex	0.000509443	0.00308303
ribbon synapse	0.000509443	0.00308303
methyltransferase complex	0.000512668	0.00308303
apical junction complex	0.000540361	0.00322746
tight junction	0.000549	0.0032569
mitotic spindle	0.000565038	0.00332955
cytoplasmic side of plasma membrane	0.000600046	0.00351227
tubular endosome	0.000672387	0.00390964
ciliary part	0.000736507	0.0042543
AP-type membrane coat adaptor complex	0.000743184	0.00426481
ATPase complex	0.000852737	0.00486171
clathrin adaptor complex	0.00105974	0.00600293
cell cortex region	0.00117485	0.00661227
H3 histone acetyltransferase complex	0.00130317	0.00724166
MOZ/MORF histone acetyltransferase complex	0.00130317	0.00724166
bicellular tight junction	0.00135359	0.00747453
microtubule organizing center part	0.00139037	0.00762967
cytoplasmic side of membrane	0.00149956	0.00817773
TORC2 complex	0.00156953	0.00845427
clathrin coat of endocytic vesicle	0.00156953	0.00845427
cortical microtubule plus-end	0.00172664	0.00913247
cytoplasmic microtubule plus-end	0.00172664	0.00913247
extrinsic component of autophagosome membrane	0.00172664	0.00913247
caveola	0.00178377	0.00928589
endocytic vesicle membrane	0.00179033	0.00928589
inhibitory synapse	0.00179033	0.00928589
nucleolus	0.00179795	0.00928589
clathrin-coated vesicle	0.00194337	0.00997824
presynapse	0.00204294	0.0104285
Golgi-associated vesicle	0.00211538	0.0106036
Ada2/Gcn5/Ada3 transcription activator complex	0.00212554	0.0106036
clathrin-coated endocytic vesicle membrane	0.00212554	0.0106036
transcription factor TFTC complex	0.00212554	0.0106036
CORVET complex	0.00221014	0.0109017
presynaptic cytoskeleton	0.00221014	0.0109017
ribonucleoprotein granule	0.00223576	0.0109665
actin filament bundle	0.00228371	0.0111394
chromosome, centromeric region	0.00236441	0.0114693
non-motile cilium	0.0025685	0.0123909
lateral plasma membrane	0.00262224	0.012581
plasma membrane raft	0.00300286	0.0143289
SAGA-type complex	0.00325812	0.0154629
DNA repair complex	0.00339484	0.0160062
RNA polymerase III transcription factor complex	0.00342729	0.0160062
intraciliary transport particle A	0.00342729	0.0160062
synaptic vesicle	0.00344914	0.016023
contractile actin filament bundle	0.00349299	0.0160568
stress fiber	0.00349299	0.0160568
late endosome	0.00351945	0.0160942
intercalated disc	0.003613	0.0164363
organelle subcompartment	0.00374988	0.0169711
terminal bouton	0.00425682	0.0191666
transport vesicle membrane	0.00455187	0.0203603
filopodium tip	0.00457575	0.0203603
chromosome, telomeric region	0.0045915	0.0203603
SCAR complex	0.0049829	0.0215718
Scrib-APC-beta-catenin complex	0.00503669	0.0215718
beta-catenin-TCF7L2 complex	0.00503669	0.0215718
cortical microtubule	0.00503669	0.0215718
insulin receptor complex	0.00503669	0.0215718
t-UTP complex	0.00503669	0.0215718
zeta DNA polymerase complex	0.00503669	0.0215718
axonal growth cone	0.00511806	0.0217085
extrinsic component of organelle membrane	0.00511806	0.0217085
cell-cell contact zone	0.00541646	0.0227371
MLL1 complex	0.00543826	0.0227371
MLL1/2 complex	0.00543826	0.0227371
clathrin coat of coated pit	0.00569204	0.0236853
presynaptic active zone	0.00581393	0.0240784
synaptic membrane	0.00677603	0.0279312
flotillin complex	0.0069001	0.0283098
protein phosphatase type 2A complex	0.00697612	0.0284885
fibrillar center	0.00710376	0.0288755
neuron projection terminus	0.00718	0.0290509
extrinsic component of cytoplasmic side of plasma membrane	0.00740435	0.0297024
H4 histone acetyltransferase complex	0.00740869	0.0297024
phagocytic vesicle	0.00747486	0.0298315
cytoplasmic ribonucleoprotein granule	0.00751951	0.0298739
nuclear pore	0.00768134	0.0303794
nuclear speck	0.0079596	0.0313387
kinetochore	0.00800851	0.0313905
exocytic vesicle	0.00821993	0.032076
Golgi membrane	0.00916401	0.0352629
Golgi cis cisterna	0.00919728	0.0352629
Golgi transport complex	0.00919728	0.0352629
beta-catenin-TCF complex	0.00919728	0.0352629
phagophore assembly site	0.0097217	0.0365988
PR-DUB complex	0.00979582	0.0365988
calyx of Held	0.00979582	0.0365988
catenin-TCF7L2 complex	0.00979582	0.0365988
extrinsic component of vacuolar membrane	0.00979582	0.0365988
storage vacuole	0.00979582	0.0365988
ciliary transition zone	0.00986888	0.0367156
nuclear matrix	0.0100826	0.0368915
XY body	0.0100863	0.0368915
cortical cytoskeleton	0.0101262	0.0368915
lysosomal membrane	0.0101262	0.0368915
lytic vacuole membrane	0.0101262	0.0368915
cilium	0.0103813	0.0376643
AP-2 adaptor complex	0.0118886	0.0424316
STAGA complex	0.0118886	0.0424316
intrinsic component of the cytoplasmic side of the plasma membrane	0.0118886	0.0424316
npBAF complex	0.0118886	0.0424316
cell-cell adherens junction	0.0128102	0.0455359
vacuole	0.0129997	0.046023
inclusion body	0.0134652	0.0472899
photoreceptor outer segment	0.0134652	0.0472899
retromer complex	0.013976	0.0487963
phosphatase complex	0.0140609	0.0487963
protein serine/threonine phosphatase complex	0.0140609	0.0487963
intraciliary transport particle	0.0141538	0.0489252

## Sheet: Table S2C
Table S2C. Gene ontology (molecular function) analyses of FMRP target genes in the neocortex.
Term	P.Value	FDR
protein binding	9.34029e-37	1.09095e-33
enzyme binding	2.99583e-33	1.74957e-30
GTPase binding	3.49968e-28	1.36254e-25
small GTPase binding	7.61305e-26	2.22301e-23
Ras GTPase binding	1.54277e-25	3.6039e-23
binding	1.67678e-24	3.26413e-22
GTPase regulator activity	4.73076e-16	7.89361e-14
GTPase activator activity	4.484e-15	6.54664e-13
kinase binding	1.16465e-14	1.51146e-12
cytoskeletal protein binding	1.72958e-14	2.02014e-12
nucleoside-triphosphatase regulator activity	8.58055e-14	9.11099e-12
enzyme activator activity	1.32836e-13	1.29294e-11
protein kinase binding	1.89561e-13	1.70314e-11
ATP binding	4.52467e-13	3.58744e-11
guanyl-nucleotide exchange factor activity	4.60716e-13	3.58744e-11
Rho GTPase binding	2.2574e-12	1.6479e-10
ion binding	3.67742e-12	2.52661e-10
adenyl ribonucleotide binding	4.3064e-12	2.79437e-10
anion binding	6.8021e-12	4.15906e-10
adenyl nucleotide binding	7.12167e-12	4.15906e-10
purine ribonucleoside triphosphate binding	9.97958e-11	5.55055e-09
Ras guanyl-nucleotide exchange factor activity	1.08885e-10	5.7808e-09
tubulin binding	2.30081e-10	1.16841e-08
enzyme regulator activity	4.67011e-10	2.27278e-08
drug binding	5.71963e-10	2.67221e-08
Rho guanyl-nucleotide exchange factor activity	7.04753e-10	3.16597e-08
ribonucleotide binding	7.44119e-10	3.219e-08
purine ribonucleotide binding	8.33818e-10	3.47821e-08
purine nucleotide binding	1.33346e-09	5.37064e-08
heterocyclic compound binding	3.37916e-09	1.31562e-07
transferase activity, transferring phosphorus-containing groups	5.94445e-09	2.23972e-07
Rab GTPase binding	6.96628e-09	2.54269e-07
phosphotransferase activity, alcohol group as acceptor	8.51437e-09	3.01357e-07
kinase activity	1.02126e-08	3.50832e-07
organic cyclic compound binding	1.23521e-08	4.12208e-07
phospholipid binding	1.33247e-08	4.32311e-07
p53 binding	1.66611e-08	5.25949e-07
protein domain specific binding	2.69812e-08	8.29316e-07
nucleoside phosphate binding	3.44229e-08	1.00515e-06
nucleotide binding	3.44229e-08	1.00515e-06
microtubule binding	3.84787e-08	1.09617e-06
chromatin binding	5.11658e-08	1.4229e-06
phosphatidylinositol binding	7.90434e-08	2.14704e-06
transferase activity	1.80124e-07	4.78148e-06
cadherin binding	1.97717e-07	5.10616e-06
protein kinase activity	2.01099e-07	5.10616e-06
transcription factor binding	2.34967e-07	5.83919e-06
carbohydrate derivative binding	2.65487e-07	6.46019e-06
molecular function regulator	3.46943e-07	8.26999e-06
protein serine/threonine kinase activity	3.61055e-07	8.43424e-06
ubiquitin protein ligase activity	3.84643e-07	8.80907e-06
catalytic activity, acting on a protein	4.50801e-07	1.01257e-05
Rac GTPase binding	4.88923e-07	1.07748e-05
ubiquitin-like protein ligase activity	5.50363e-07	1.19042e-05
Ran GTPase binding	1.56394e-06	3.32125e-05
small molecule binding	1.74549e-06	3.64058e-05
ubiquitin-protein transferase activity	2.00246e-06	4.10329e-05
ubiquitin-like protein transferase activity	2.73204e-06	5.50176e-05
nucleic acid binding	3.53308e-06	6.9943e-05
protein-containing complex binding	3.86106e-06	7.51619e-05
modification-dependent protein binding	9.66783e-06	0.000185115
cation binding	1.04652e-05	0.000197151
SH3 domain binding	1.08014e-05	0.000200255
metal ion binding	1.10733e-05	0.00020067
phosphatase binding	1.11674e-05	0.00020067
protein-containing complex scaffold activity	1.25641e-05	0.000222347
actin binding	1.86769e-05	0.000325591
cell adhesion molecule binding	3.08366e-05	0.000529664
spectrin binding	4.00624e-05	0.000672664
kinesin binding	4.03138e-05	0.000672664
catalytic activity	4.15061e-05	0.000682805
DNA binding	4.95735e-05	0.000804193
helicase activity	5.43368e-05	0.000869389
mitogen-activated protein kinase binding	6.52737e-05	0.00103027
calmodulin binding	7.23641e-05	0.00112695
TFIIIC-class transcription factor complex binding	8.21017e-05	0.00124539
cytoskeletal regulatory protein binding	8.21017e-05	0.00124539
protein N-terminus binding	0.000115183	0.00172479
DNA-dependent ATPase activity	0.000148174	0.00219072
protein kinase A regulatory subunit binding	0.000152704	0.00222948
hormone receptor binding	0.000182115	0.00262605
SNARE binding	0.000217898	0.0030508
GABA receptor binding	0.000222019	0.0030508
JUN kinase binding	0.000222019	0.0030508
phosphatidylinositol kinase activity	0.000222019	0.0030508
phosphotyrosine residue binding	0.000229589	0.00311814
transcription corepressor activity	0.000248091	0.00333069
RNA polymerase III transcription factor binding	0.00031773	0.00421714
phosphoric ester hydrolase activity	0.000328648	0.00431304
phosphoprotein binding	0.000390533	0.00506825
acetylation-dependent protein binding	0.000450465	0.00571894
lysine-acetylated histone binding	0.000450465	0.00571894
lipid binding	0.000567897	0.0071323
3'-5'-exoribonuclease activity	0.000579235	0.0071973
transcription coregulator activity	0.000596242	0.00726087
armadillo repeat domain binding	0.000605407	0.00726087
Rac guanyl-nucleotide exchange factor activity	0.000615433	0.00726087
phosphatidic acid binding	0.000615433	0.00726087
phosphatidylinositol phospholipase C activity	0.000615433	0.00726087
hydrolase activity, acting on ester bonds	0.000697162	0.00814285
5S rDNA binding	0.000768556	0.00863147
RNA polymerase III type 1 promoter DNA binding	0.000768556	0.00863147
RNA polymerase III type 2 promoter DNA binding	0.000768556	0.00863147
SUMO polymer binding	0.000768556	0.00863147
phospholipase C activity	0.000821828	0.00907218
phosphatase regulator activity	0.000823331	0.00907218
thiol-dependent ubiquitinyl hydrolase activity	0.000839419	0.00907816
ubiquitinyl hydrolase activity	0.000839419	0.00907816
ubiquitin-like protein-specific protease activity	0.000898167	0.00954464
exoribonuclease activity, producing 5'-phosphomonoesters	0.000898896	0.00954464
phosphoric diester hydrolase activity	0.000912585	0.00958068
semaphorin receptor activity	0.000918696	0.00958068
exoribonuclease activity	0.00110243	0.0113263
nucleoside-triphosphatase activity	0.00110655	0.0113263
beta-catenin binding	0.00111518	0.0113263
ATPase activity	0.00126017	0.0126265
protein binding, bridging	0.00126482	0.0126265
protein kinase A binding	0.00131458	0.0129028
protein phosphorylated amino acid binding	0.00131458	0.0129028
profilin binding	0.00133081	0.0129532
peroxisome proliferator activated receptor binding	0.00138338	0.0133536
motor activity	0.00158448	0.0151695
nuclear hormone receptor binding	0.00176246	0.0166992
phosphatidylinositol 3-kinase binding	0.00177286	0.0166992
aminoacyl-tRNA editing activity	0.0018565	0.0170739
phosphatidylinositol 3-kinase regulatory subunit binding	0.0018565	0.0170739
poly(A)-specific ribonuclease activity	0.0018565	0.0170739
isoleucine-tRNA ligase activity	0.00189148	0.0172597
molecular adaptor activity	0.00200054	0.0181134
SMAD binding	0.0021883	0.0196611
protein transporter activity	0.00240572	0.0214494
1-phosphatidylinositol binding	0.00251029	0.021955
RNA cap binding	0.00251029	0.021955
RNA polymerase III regulatory region DNA binding	0.00251881	0.021955
peptide N-acetyltransferase activity	0.00263625	0.0228085
mitogen-activated protein kinase kinase kinase binding	0.00269465	0.02285
nuclear localization sequence binding	0.00269465	0.02285
3'-5' exonuclease activity	0.00269974	0.02285
acetyltransferase activity	0.00299225	0.0250073
syntaxin binding	0.00299745	0.0250073
histone acetyltransferase activity	0.00309902	0.0254905
signaling adaptor activity	0.00309902	0.0254905
scaffold protein binding	0.00322163	0.0263137
SUMO binding	0.00330634	0.0268181
steroid hormone receptor binding	0.00345475	0.0278286
protein phosphatase regulator activity	0.00355031	0.0284025
Rab guanyl-nucleotide exchange factor activity	0.00366797	0.0291442
peptide-lysine-N-acetyltransferase activity	0.00385454	0.0298536
ATP-dependent 3'-5' DNA helicase activity	0.00390023	0.0298536
RNA polymerase I CORE element sequence-specific DNA binding	0.00390023	0.0298536
RNA polymerase I regulatory region sequence-specific DNA binding	0.00390023	0.0298536
phosphatidylinositol phosphate 4-phosphatase activity	0.00390023	0.0298536
pyrophosphatase activity	0.00391062	0.0298536
thyroid hormone receptor binding	0.00395961	0.0300313
hydrolase activity, acting on acid anhydrides	0.00419831	0.0312982
hydrolase activity, acting on acid anhydrides, in phosphorus-containing anhydrides	0.00419831	0.0312982
DNA-directed 5'-3' RNA polymerase activity	0.00424261	0.0312982
inositol 1,4,5 trisphosphate binding	0.0042583	0.0312982
ATPase activity, coupled	0.00426062	0.0312982
polyubiquitin modification-dependent protein binding	0.00446529	0.0325966
catalytic activity, acting on RNA	0.00467932	0.0339469
histone demethylase activity	0.00472962	0.0341
5'-3' RNA polymerase activity	0.00488107	0.0345857
RNA polymerase activity	0.00488107	0.0345857
hydrolase activity	0.00488582	0.0345857
N-acetylglucosamine-6-sulfatase activity	0.00551023	0.0380826
phosphatidylinositol-4-phosphate phosphatase activity	0.00551023	0.0380826
single guanine insertion binding	0.00551023	0.0380826
valine-tRNA ligase activity	0.00551023	0.0380826
14-3-3 protein binding	0.00560024	0.0384507
RNA polymerase I regulatory region DNA binding	0.00566226	0.0384507
rDNA binding	0.00566226	0.0384507
histone binding	0.00600695	0.0405556
core promoter sequence-specific DNA binding	0.00613517	0.0411832
phosphatase inhibitor activity	0.00636547	0.042485
RNA polymerase II transcription factor binding	0.00659096	0.04374
protein C-terminus binding	0.00715847	0.0472378
protein phosphatase binding	0.00737451	0.0483901
androgen receptor binding	0.00766938	0.0500438
1-phosphatidylinositol-3-kinase activity	0.00782948	0.0502686
RNA 7-methylguanosine cap binding	0.00782948	0.0502686
thiol-dependent ubiquitin-specific protease activity	0.00783295	0.0502686
phosphatidylinositol bisphosphate phosphatase activity	0.00817611	0.0519005
transcription corepressor binding	0.00817611	0.0519005
I-SMAD binding	0.010421	0.0628181
histone demethylase activity (H3-K36 specific)	0.010421	0.0628181
phosphatidylinositol 3-kinase activity	0.010421	0.0628181
phosphatidylinositol-4,5-bisphosphate phosphatase activity	0.010421	0.0628181
methylated histone binding	0.0104373	0.0628181
methylation-dependent protein binding	0.0104373	0.0628181
tRNA binding	0.0104373	0.0628181
actin filament binding	0.0105674	0.0628181
1-phosphatidylinositol 4-kinase activity	0.0107027	0.0628181
DNA topoisomerase type I activity	0.0107027	0.0628181
H3 histone acetyltransferase activity	0.0107027	0.0628181
RNA polymerase III type 3 promoter DNA binding	0.0107027	0.0628181
mediator complex binding	0.0107027	0.0628181
mu-type opioid receptor binding	0.0107027	0.0628181
single base insertion or deletion binding	0.0107027	0.0628181
exonuclease activity, active with either ribo- or deoxyribonucleic acids and producing 5'-phosphomonoesters	0.0114715	0.0669934
ion channel binding	0.0125613	0.0726429
ribosome binding	0.0125632	0.0726429
zinc ion binding	0.0128396	0.0738754
microtubule plus-end binding	0.0134511	0.0768286
transcription coactivator activity	0.0134845	0.0768286
identical protein binding	0.0148604	0.0840681
ubiquitin protein ligase binding	0.0148991	0.0840681
N-acetyltransferase activity	0.0152408	0.0855828
transcription cofactor binding	0.0156438	0.0874255
dynein complex binding	0.0162818	0.0901284
nuclear receptor binding	0.0162818	0.0901284
telomeric DNA binding	0.0169352	0.0907454
N-acyltransferase activity	0.0170852	0.0907454
DNA insertion or deletion binding	0.0173255	0.0907454
DNA translocase activity	0.0173255	0.0907454
Rap guanyl-nucleotide exchange factor activity	0.0173255	0.0907454
bubble DNA binding	0.0173255	0.0907454
chromo shadow domain binding	0.0173255	0.0907454
fibroblast growth factor-activated receptor activity	0.0173255	0.0907454
growth hormone receptor binding	0.0173255	0.0907454
histone methyltransferase activity (H3-K36 specific)	0.0173255	0.0907454
phosphatidylinositol bisphosphate kinase activity	0.0173255	0.0907454
phosphatidylinositol-4,5-bisphosphate 3-kinase activity	0.0173255	0.0907454
activating transcription factor binding	0.0185504	0.0959801
alcohol binding	0.0185504	0.0959801
phosphatidylinositol phosphate binding	0.0188094	0.0959801
DNA secondary structure binding	0.0188814	0.0959801
phosphatidylinositol phosphate phosphatase activity	0.0188814	0.0959801
syntaxin-1 binding	0.0188814	0.0959801
RNA polymerase II activating transcription factor binding	0.0189462	0.0959801
protein phosphatase inhibitor activity	0.0189824	0.0959801
core promoter binding	0.0197232	0.0992963
3'-5' DNA helicase activity	0.020862	0.104579
ATP-dependent helicase activity	0.0211014	0.104878
purine NTP-dependent helicase activity	0.0211014	0.104878
phosphatase activity	0.0222896	0.110315
protein tyrosine phosphatase activity	0.0238476	0.117419
ubiquitin-like protein ligase binding	0.0239261	0.117419
receptor tyrosine kinase binding	0.0242101	0.118316
protein tyrosine kinase binding	0.0244146	0.118818
Y-form DNA binding	0.0252446	0.118924
lipid kinase activity	0.0252446	0.118924
vascular endothelial growth factor receptor 2 binding	0.0252446	0.118924
MAP kinase activity	0.0252509	0.118924
glycine binding	0.0252509	0.118924
phosphatidylinositol phosphate kinase activity	0.0252509	0.118924
protein kinase C activity	0.0252509	0.118924
receptor signaling complex scaffold activity	0.0252509	0.118924
clathrin binding	0.0260575	0.121764
microtubule motor activity	0.0260625	0.121764
GTP-dependent protein binding	0.0281549	0.131016
demethylase activity	0.0287699	0.133346
transcription regulatory region DNA binding	0.0298122	0.137631
microfilament motor activity	0.0300954	0.137849
ubiquitin-specific protease binding	0.0300954	0.137849
catalytic activity, acting on DNA	0.0303974	0.138688
phospholipase activity	0.0314673	0.142655
beta-tubulin binding	0.0316333	0.142655
signal sequence binding	0.0316333	0.142655
regulatory region nucleic acid binding	0.0319261	0.143422
exonuclease activity	0.0321702	0.143965
1-phosphatidylinositol-4-phosphate 3-kinase activity	0.0343349	0.150764
TPR domain binding	0.0343349	0.150764
connexin binding	0.0343349	0.150764
phosphatidylinositol-4,5-bisphosphate 5-phosphatase activity	0.0343349	0.150764
potassium channel inhibitor activity	0.0343349	0.150764
DNA helicase activity	0.0346688	0.15166
potassium channel regulator activity	0.0378785	0.151908
histone-lysine N-methyltransferase activity	0.041264	0.151908
kinase activator activity	0.0417131	0.151908
mitogen-activated protein kinase kinase binding	0.0417131	0.151908
1-phosphatidylinositol-3-phosphate 5-kinase activity	0.0435195	0.151908
3'-5' DNA/RNA helicase activity	0.0435195	0.151908
3-hydroxyacyl-[acyl-carrier-protein] dehydratase activity	0.0435195	0.151908
3-hydroxyoctanoyl-[acyl-carrier-protein] dehydratase activity	0.0435195	0.151908
3-hydroxypalmitoyl-[acyl-carrier-protein] dehydratase activity	0.0435195	0.151908
3-oxo-glutaryl-[acp] methyl ester reductase activity	0.0435195	0.151908
3-oxo-pimeloyl-[acp] methyl ester reductase activity	0.0435195	0.151908
3-oxoacyl-[acyl-carrier-protein] reductase (NADPH) activity	0.0435195	0.151908
3-phosphoinositide-dependent protein kinase activity	0.0435195	0.151908
4-alpha-glucanotransferase activity	0.0435195	0.151908
ATP-dependent 3'-5' DNA/RNA helicase activity	0.0435195	0.151908
ATP-dependent 3'-5' RNA helicase activity	0.0435195	0.151908
NEDD8 ligase activity	0.0435195	0.151908
RISC complex binding	0.0435195	0.151908
RNA polymerase I upstream control element sequence-specific DNA binding	0.0435195	0.151908
U5 snRNA binding	0.0435195	0.151908
[acyl-carrier-protein] S-acetyltransferase activity	0.0435195	0.151908
amylo-alpha-1,6-glucosidase activity	0.0435195	0.151908
bisphosphoglycerate 3-phosphatase activity	0.0435195	0.151908
carnitine O-acetyltransferase activity	0.0435195	0.151908
diazepam binding	0.0435195	0.151908
enoyl-[acyl-carrier-protein] reductase (NADPH, A-specific) activity	0.0435195	0.151908
enoyl-[acyl-carrier-protein] reductase (NADPH, B-specific) activity	0.0435195	0.151908
glycerone-phosphate O-acyltransferase activity	0.0435195	0.151908
glycerophosphoinositol glycerophosphodiesterase activity	0.0435195	0.151908
glycine dehydrogenase (decarboxylating) activity	0.0435195	0.151908
glycogen debranching enzyme activity	0.0435195	0.151908
histone acetyltransferase activity (H3-K23 specific)	0.0435195	0.151908
histone acetyltransferase activity (H4-K12 specific)	0.0435195	0.151908
histone butyryltransferase activity	0.0435195	0.151908
histone crotonyltransferase activity	0.0435195	0.151908
histone kinase activity (H3-Y41 specific)	0.0435195	0.151908
histone succinyltransferase activity	0.0435195	0.151908
histone tyrosine kinase activity	0.0435195	0.151908
inositol hexakisphosphate 2-phosphatase activity	0.0435195	0.151908
inositol pentakisphosphate phosphatase activity	0.0435195	0.151908
inositol-1,3,4,5,6-pentakisphosphate 3-phosphatase activity	0.0435195	0.151908
inositol-1,4,5,6-tetrakisphosphate 6-phosphatase activity	0.0435195	0.151908
inositol-hexakisphosphate phosphatase activity	0.0435195	0.151908
oxidoreductase activity, acting on the CH-NH2 group of donors, disulfide as acceptor	0.0435195	0.151908
oxoglutarate dehydrogenase (NAD+) activity	0.0435195	0.151908
peptide N-succinyltransferase activity	0.0435195	0.151908
peptide butyryltransferase activity	0.0435195	0.151908
peptide crotonyltransferase activity	0.0435195	0.151908
phosphoribosylaminoimidazole carboxylase activity	0.0435195	0.151908
phosphoribosylaminoimidazolesuccinocarboxamide synthase activity	0.0435195	0.151908
protein propionyltransferase activity	0.0435195	0.151908
pseudophosphatase activity	0.0435195	0.151908
single-stranded DNA-dependent ATP-dependent 3'-5' DNA helicase activity	0.0435195	0.151908
sphingomyelin phosphodiesterase D activity	0.0435195	0.151908
taste receptor binding	0.0435195	0.151908
thienylcyclohexylpiperidine binding	0.0435195	0.151908
ribonucleoprotein complex binding	0.0439679	0.151908
ligase activity	0.0440722	0.151908
ATP-dependent DNA helicase activity	0.0440855	0.151908
ephrin receptor binding	0.0440855	0.151908
regulatory RNA binding	0.0440855	0.151908
DNA topoisomerase activity	0.0444798	0.151908
MAP-kinase scaffold activity	0.0444798	0.151908
O-acetyltransferase activity	0.0444798	0.151908
STAT family protein binding	0.0444798	0.151908
U1 snRNA binding	0.0444798	0.151908
delta-catenin binding	0.0444798	0.151908
diacylglycerol binding	0.0444798	0.151908
histone methyltransferase binding	0.0444798	0.151908
nuclear export signal receptor activity	0.0444798	0.151908
phosphatidylinositol phosphate 5-phosphatase activity	0.0444798	0.151908
phosphatidylinositol transporter activity	0.0444798	0.151908
pre-mRNA intronic binding	0.0444798	0.151908
protein phosphatase 2B binding	0.0444798	0.151908
sphingomyelin phosphodiesterase activity	0.0444798	0.151908
aminoacyl-tRNA ligase activity	0.0448267	0.152202
ligase activity, forming carbon-oxygen bonds	0.0448267	0.152202
damaged DNA binding	0.0456253	0.154465
inositol phosphate phosphatase activity	0.0473133	0.159717
protein dimerization activity	0.048059	0.161766
estrogen receptor binding	0.0485675	0.162004
promoter-specific chromatin binding	0.0485675	0.162004
SH3/SH2 adaptor activity	0.048714	0.162004
retinoic acid receptor binding	0.048714	0.162004
protein kinase C binding	0.0488231	0.162004
proline-rich region binding	0.0539202	0.17841
cysteine-type peptidase activity	0.0548944	0.18112
Tat protein binding	0.0555706	0.181303
dynactin binding	0.0555706	0.181303
opioid receptor binding	0.0555706	0.181303
oxidized purine DNA binding	0.0555706	0.181303
kinase regulator activity	0.0584243	0.190083
disordered domain specific binding	0.0587411	0.190582
protein heterodimerization activity	0.0596619	0.193033
translation initiation factor activity	0.0608626	0.196091
peptide hormone receptor binding	0.0609426	0.196091
protein homodimerization activity	0.0620244	0.199023
translation factor activity, RNA binding	0.0658594	0.21075
MAP kinase kinase kinase kinase activity	0.0675058	0.211386
clathrin adaptor activity	0.0675058	0.211386
cysteine-type endopeptidase activator activity involved in apoptotic process	0.0675058	0.211386
dystroglycan binding	0.0675058	0.211386
endocytic adaptor activity	0.0675058	0.211386
microtubule minus-end binding	0.0675058	0.211386
oxidized DNA binding	0.0675058	0.211386
phosphatidylinositol-3-phosphatase activity	0.0675058	0.211386
calcium-release channel activity	0.0683674	0.213511
heat shock protein binding	0.0703206	0.219025
protein kinase activator activity	0.0708537	0.220099
ATP-dependent RNA helicase activity	0.075001	0.220515
RNA helicase activity	0.075001	0.220515
myosin binding	0.075001	0.220515
ADP binding	0.0756698	0.220515
RNA polymerase II core promoter sequence-specific DNA binding	0.0756698	0.220515
SH2 domain binding	0.0756698	0.220515
ubiquitin conjugating enzyme binding	0.0756698	0.220515
single-stranded DNA binding	0.0764957	0.220515
sequence-specific double-stranded DNA binding	0.0771565	0.220515
RNA-dependent ATPase activity	0.0792834	0.220515
ATP-dependent protein binding	0.0801914	0.220515
actin-dependent ATPase activity	0.0801914	0.220515
co-SMAD binding	0.0801914	0.220515
diacylglycerol kinase activity	0.0801914	0.220515
insulin receptor substrate binding	0.0801914	0.220515
mismatched DNA binding	0.0801914	0.220515
phosphatidylinositol monophosphate phosphatase activity	0.0801914	0.220515
ubiquitin-ubiquitin ligase activity	0.0801914	0.220515
double-stranded DNA binding	0.0803268	0.220515
R-SMAD binding	0.0843659	0.220515
miRNA binding	0.0843659	0.220515
3'-5' RNA helicase activity	0.0851475	0.220515
3'-flap endonuclease activity	0.0851475	0.220515
3-oxoacyl-[acyl-carrier-protein] synthase activity	0.0851475	0.220515
5-aminolevulinate synthase activity	0.0851475	0.220515
ATP-dependent DNA/RNA helicase activity	0.0851475	0.220515
DNA-dependent protein kinase activity	0.0851475	0.220515
N-acetylglucosaminyl-proteoglycan 4-beta-glucuronosyltransferase activity	0.0851475	0.220515
N-succinyltransferase activity	0.0851475	0.220515
NEDD8 activating enzyme activity	0.0851475	0.220515
RNA polymerase III general transcription initiation factor activity	0.0851475	0.220515
RNA polymerase III type 1 promoter sequence-specific DNA binding	0.0851475	0.220515
RNA polymerase III type 2 promoter sequence-specific DNA binding	0.0851475	0.220515
S-acetyltransferase activity	0.0851475	0.220515
S-malonyltransferase activity	0.0851475	0.220515
[acyl-carrier-protein] S-malonyltransferase activity	0.0851475	0.220515
acetyl-CoA carboxylase activity	0.0851475	0.220515
acyl-[acyl-carrier-protein] hydrolase activity	0.0851475	0.220515
alpha-1,3-mannosylglycoprotein 2-beta-N-acetylglucosaminyltransferase activity	0.0851475	0.220515
beta-1,3-galactosyl-O-glycosyl-glycoprotein beta-1,3-N-acetylglucosaminyltransferase activity	0.0851475	0.220515
beta-galactoside alpha-2,6-sialyltransferase activity	0.0851475	0.220515
biotin carboxylase activity	0.0851475	0.220515
bisphosphoglycerate phosphatase activity	0.0851475	0.220515
ceramide kinase activity	0.0851475	0.220515
dinucleotide repeat insertion binding	0.0851475	0.220515
diphosphoinositol-pentakisphosphate kinase activity	0.0851475	0.220515
double-strand/single-strand DNA junction binding	0.0851475	0.220515
forked DNA-dependent helicase activity	0.0851475	0.220515
formate-tetrahydrofolate ligase activity	0.0851475	0.220515
formyltetrahydrofolate dehydrogenase activity	0.0851475	0.220515
glucosylceramidase activity	0.0851475	0.220515
glutamine-tRNA ligase activity	0.0851475	0.220515
heteroduplex DNA loop binding	0.0851475	0.220515
histone demethylase activity (H3-trimethyl-K4 specific)	0.0851475	0.220515
inositol heptakisphosphate kinase activity	0.0851475	0.220515
leucine-tRNA ligase activity	0.0851475	0.220515
malonyltransferase activity	0.0851475	0.220515
myosin VI binding	0.0851475	0.220515
myristoyl-[acyl-carrier-protein] hydrolase activity	0.0851475	0.220515
non-kinase phorbol ester receptor activity	0.0851475	0.220515
oleoyl-[acyl-carrier-protein] hydrolase activity	0.0851475	0.220515
palmitoyl-[acyl-carrier-protein] hydrolase activity	0.0851475	0.220515
phorbol ester receptor activity	0.0851475	0.220515
phosphatidylinositol-3,4-bisphosphate 4-phosphatase activity	0.0851475	0.220515
phosphotransferase activity, paired acceptors	0.0851475	0.220515
poly(ADP-ribose) glycohydrolase activity	0.0851475	0.220515
polymerase III regulatory region sequence-specific DNA binding	0.0851475	0.220515
polysome binding	0.0851475	0.220515
reelin receptor activity	0.0851475	0.220515
selenide, water dikinase activity	0.0851475	0.220515
single thymine insertion binding	0.0851475	0.220515
transcription termination site DNA binding	0.0851475	0.220515
transcription termination site sequence-specific DNA binding	0.0851475	0.220515
triplex DNA binding	0.0851475	0.220515
vascular endothelial growth factor receptor 1 binding	0.0851475	0.220515
sequence-specific DNA binding	0.0855616	0.221097
phosphatidylinositol-3,4,5-trisphosphate binding	0.0881702	0.227335
D1 dopamine receptor binding	0.0935394	0.239068
Lys48-specific deubiquitinase activity	0.0935394	0.239068
NAD+ kinase activity	0.0935394	0.239068
peptidase activator activity involved in apoptotic process	0.0935394	0.239068
deacetylase activity	0.0947703	0.241158
phosphatidylinositol-3-phosphate binding	0.0947703	0.241158
lysine N-methyltransferase activity	0.0957274	0.242537
protein-lysine N-methyltransferase activity	0.0957274	0.242537
nuclease activity	0.100504	0.254088
histone methyltransferase activity	0.101391	0.254584
FAD binding	0.10179	0.254584
TBP-class protein binding	0.10179	0.254584
insulin receptor binding	0.10179	0.254584
phosphatidylinositol-3,5-bisphosphate binding	0.10179	0.254584
transcription regulator activity	0.107347	0.264817
3',5'-cyclic-GMP phosphodiesterase activity	0.107468	0.264817
5S rRNA binding	0.107468	0.264817
C2H2 zinc finger domain binding	0.107468	0.264817
glucosidase activity	0.107468	0.264817
sulfuric ester hydrolase activity	0.107468	0.264817
vascular endothelial growth factor receptor binding	0.107468	0.264817
ubiquitin-like protein conjugating enzyme binding	0.115899	0.282869
ligand-gated calcium channel activity	0.120503	0.282869
GDP-dissociation inhibitor activity	0.121903	0.282869
gamma-catenin binding	0.121903	0.282869
nucleotidyltransferase activity	0.121939	0.282869
phosphoprotein phosphatase activity	0.123253	0.282869
11-cis retinal binding	0.124966	0.282869
6-phosphofructokinase activity	0.124966	0.282869
8-hydroxy-2'-deoxyguanosine DNA binding	0.124966	0.282869
ATP-dependent polydeoxyribonucleotide 5'-hydroxyl-kinase activity	0.124966	0.282869
ATP-dependent polynucleotide kinase activity	0.124966	0.282869
DNA/RNA helicase activity	0.124966	0.282869
Fc-gamma receptor I complex binding	0.124966	0.282869
H3K27me3 modified histone binding	0.124966	0.282869
JUN kinase activity	0.124966	0.282869
N-acetylgalactosaminyl-proteoglycan 3-beta-glucuronosyltransferase activity	0.124966	0.282869
RNA polymerase I core binding	0.124966	0.282869
RNA polymerase II transcription corepressor binding	0.124966	0.282869
RNA uridylyltransferase activity	0.124966	0.282869
U4atac snRNA binding	0.124966	0.282869
UDP-N-acetylglucosamine-lysosomal-enzyme N-acetylglucosaminephosphotransferase activity	0.124966	0.282869
calcium- and calmodulin-regulated 3',5'-cyclic-GMP phosphodiesterase activity	0.124966	0.282869
calcium-independent protein kinase C activity	0.124966	0.282869
calmodulin-dependent cyclic-nucleotide phosphodiesterase activity	0.124966	0.282869
coreceptor activity involved in Wnt signaling pathway	0.124966	0.282869
dinucleotide insertion or deletion binding	0.124966	0.282869
general transcription initiation factor activity	0.124966	0.282869
glucuronosyl-N-acetylglucosaminyl-proteoglycan 4-alpha-N-acetylglucosaminyltransferase activity	0.124966	0.282869
guanine/thymine mispair binding	0.124966	0.282869
heparan sulfate N-acetylglucosaminyltransferase activity	0.124966	0.282869
histone methyltransferase activity (H4-K20 specific)	0.124966	0.282869
inositol 1,4,5-trisphosphate-sensitive calcium-release channel activity	0.124966	0.282869
methylenetetrahydrofolate dehydrogenase (NAD+) activity	0.124966	0.282869
nitric-oxide synthase activity	0.124966	0.282869
oxidative phosphorylation uncoupler activity	0.124966	0.282869
phosphatidylinositol-3,4-bisphosphate phosphatase activity	0.124966	0.282869
phosphopantetheine binding	0.124966	0.282869
polydeoxyribonucleotide kinase activity	0.124966	0.282869
second spliceosomal transesterification activity	0.124966	0.282869
succinyltransferase activity	0.124966	0.282869
tRNA (guanine-N2-)-methyltransferase activity	0.124966	0.282869
ubiquitin modification-dependent histone binding	0.124966	0.282869
calcium channel activity	0.128455	0.290203
gamma-tubulin binding	0.130299	0.293237
histone deacetylase activity	0.130299	0.293237
protein tyrosine kinase activity	0.130867	0.293948
MAP kinase kinase kinase activity	0.134989	0.302625
adenylate cyclase binding	0.136772	0.304867
insulin-like growth factor receptor binding	0.136772	0.304867
protein kinase A catalytic subunit binding	0.136772	0.304867
ATP-dependent microtubule motor activity, plus-end-directed	0.140364	0.311684
protein deacetylase activity	0.140364	0.311684
histone deacetylase binding	0.142535	0.315902
calcium ion transmembrane transporter activity	0.143351	0.317109
ion channel inhibitor activity	0.15068	0.331869
RNA polymerase III activity	0.152012	0.331869
Ral GTPase binding	0.152012	0.331869
death receptor binding	0.152012	0.331869
four-way junction DNA binding	0.152012	0.331869
histone methyltransferase activity (H3-K4 specific)	0.152012	0.331869
nucleocytoplasmic carrier activity	0.152012	0.331869
ion channel regulator activity	0.158868	0.332368
alpha-tubulin binding	0.161228	0.332368
ubiquitin conjugating enzyme activity	0.161228	0.332368
protein kinase regulator activity	0.162184	0.332368
D-loop DNA binding	0.163054	0.332368
SAP kinase activity	0.163054	0.332368
SUMO-specific endopeptidase activity	0.163054	0.332368
TFIIB-class transcription factor binding	0.163054	0.332368
[heparan sulfate]-glucosamine N-sulfotransferase activity	0.163054	0.332368
arylsulfatase activity	0.163054	0.332368
beta-1 adrenergic receptor binding	0.163054	0.332368
beta-adrenergic receptor kinase activity	0.163054	0.332368
biotin binding	0.163054	0.332368
cadmium ion binding	0.163054	0.332368
centromeric DNA binding	0.163054	0.332368
corticotropin-releasing hormone receptor 1 binding	0.163054	0.332368
dodecenoyl-CoA delta-isomerase activity	0.163054	0.332368
double-stranded RNA-specific ribonuclease activity	0.163054	0.332368
ethanol binding	0.163054	0.332368
eukaryotic translation initiation factor 2alpha kinase activity	0.163054	0.332368
ganglioside binding	0.163054	0.332368
glucuronosyl-N-acetylgalactosaminyl-proteoglycan 4-beta-N-acetylgalactosaminyltransferase activity	0.163054	0.332368
histone demethylase activity (H3-dimethyl-K4 specific)	0.163054	0.332368
inositol tetrakisphosphate phosphatase activity	0.163054	0.332368
inositol-1,4,5-trisphosphate 3-kinase activity	0.163054	0.332368
methenyltetrahydrofolate cyclohydrolase activity	0.163054	0.332368
methylenetetrahydrofolate dehydrogenase (NADP+) activity	0.163054	0.332368
netrin receptor activity	0.163054	0.332368
oxoglutarate dehydrogenase (succinyl-transferring) activity	0.163054	0.332368
palmitoyl-CoA oxidase activity	0.163054	0.332368
phosphatidylinositol-4,5-bisphosphate 4-phosphatase activity	0.163054	0.332368
polynucleotide 5'-hydroxyl-kinase activity	0.163054	0.332368
purine-rich negative regulatory element binding	0.163054	0.332368
ribonuclease III activity	0.163054	0.332368
single-stranded DNA-dependent ATP-dependent DNA helicase activity	0.163054	0.332368
telomeric D-loop binding	0.163054	0.332368
ubiquitin-like protein-specific endopeptidase activity	0.163054	0.332368
very-low-density lipoprotein particle receptor activity	0.163054	0.332368
RNA binding	0.16372	0.333144
non-membrane spanning protein tyrosine kinase activity	0.166423	0.338055
acid-amino acid ligase activity	0.167561	0.339188
oxidoreductase activity, acting on the CH-NH group of donors, NAD or NADP as acceptor	0.167561	0.339188
transferase activity, transferring acyl groups other than amino-acyl groups	0.171462	0.344673
G-protein alpha-subunit binding	0.171991	0.344673
channel inhibitor activity	0.171991	0.344673
peptidase activator activity	0.171991	0.344673
ubiquitin-like protein conjugating enzyme activity	0.171991	0.344673
ligase activity, forming carbon-nitrogen bonds	0.172042	0.344673
lipase activity	0.172848	0.345695
calcium-dependent phospholipid binding	0.18073	0.360842
intracellular ligand-gated ion channel activity	0.182951	0.364235
DNA polymerase binding	0.183365	0.364235
SUMO transferase activity	0.183365	0.364235
N-methyltransferase activity	0.18443	0.365203
ribonuclease activity	0.18484	0.365203
calcium ion binding	0.191253	0.365203
protein phosphatase 2A binding	0.19409	0.365203
ARF guanyl-nucleotide exchange factor activity	0.199371	0.365203
phospholipase binding	0.199371	0.365203
translation elongation factor activity	0.199371	0.365203
1-phosphatidylinositol-3-kinase regulator activity	0.199486	0.365203
5'-flap endonuclease activity	0.199486	0.365203
JUN kinase kinase kinase activity	0.199486	0.365203
MutLalpha complex binding	0.199486	0.365203
RNA polymerase II transcription cofactor binding	0.199486	0.365203
Rho GDP-dissociation inhibitor binding	0.199486	0.365203
Roundabout binding	0.199486	0.365203
U4 snRNA binding	0.199486	0.365203
WD40-repeat domain binding	0.199486	0.365203
anaphase-promoting complex binding	0.199486	0.365203
beta-N-acetylglucosaminylglycopeptide beta-1,4-galactosyltransferase activity	0.199486	0.365203
beta-glucosidase activity	0.199486	0.365203
calcium- and calmodulin-responsive adenylate cyclase activity	0.199486	0.365203
creatine kinase activity	0.199486	0.365203
cyclase activator activity	0.199486	0.365203
eukaryotic initiation factor eIF2 binding	0.199486	0.365203
four-way junction helicase activity	0.199486	0.365203
fructokinase activity	0.199486	0.365203
fructose binding	0.199486	0.365203
fructose-6-phosphate binding	0.199486	0.365203
glucokinase activity	0.199486	0.365203
glycerol-3-phosphate O-acyltransferase activity	0.199486	0.365203
guanylate cyclase activator activity	0.199486	0.365203
hexokinase activity	0.199486	0.365203
histone deacetylase regulator activity	0.199486	0.365203
histone demethylase activity (H3-K27 specific)	0.199486	0.365203
inositol hexakisphosphate 1-kinase activity	0.199486	0.365203
inositol hexakisphosphate 3-kinase activity	0.199486	0.365203
inositol hexakisphosphate 5-kinase activity	0.199486	0.365203
inositol hexakisphosphate kinase activity	0.199486	0.365203
inositol trisphosphate kinase activity	0.199486	0.365203
interleukin-12 receptor binding	0.199486	0.365203
low voltage-gated calcium channel activity	0.199486	0.365203
mannokinase activity	0.199486	0.365203
opioid peptide activity	0.199486	0.365203
phenylalanine-tRNA ligase activity	0.199486	0.365203
phosphorylase kinase activity	0.199486	0.365203
protein tyrosine kinase inhibitor activity	0.199486	0.365203
regulatory region RNA binding	0.199486	0.365203
retinoic acid-responsive element binding	0.199486	0.365203
sulfate binding	0.199486	0.365203
thiamine pyrophosphate binding	0.199486	0.365203
unmethylated CpG binding	0.199486	0.365203
transcription regulatory region sequence-specific DNA binding	0.201846	0.368946
E-box binding	0.20539	0.374253
RNA polymerase core enzyme binding	0.20539	0.374253
chromatin DNA binding	0.211481	0.38475
transferase activity, transferring acyl groups	0.214075	0.388864
H4 histone acetyltransferase activity	0.215532	0.38909
glucocorticoid receptor binding	0.215532	0.38909
phosphatidylcholine binding	0.215532	0.38909
quaternary ammonium group binding	0.215532	0.38909
phospholipid transporter activity	0.226137	0.407605
adrenergic receptor binding	0.231805	0.409122
5'-deoxyribose-5-phosphate lyase activity	0.234334	0.409122
CoA carboxylase activity	0.234334	0.409122
G protein-coupled receptor kinase activity	0.234334	0.409122
LBD domain binding	0.234334	0.409122
NEDD8 transferase activity	0.234334	0.409122
RS domain binding	0.234334	0.409122
U2 snRNA binding	0.234334	0.409122
acyl-CoA oxidase activity	0.234334	0.409122
alkylglycerophosphoethanolamine phosphodiesterase activity	0.234334	0.409122
alpha-glucosidase activity	0.234334	0.409122
carnitine O-acyltransferase activity	0.234334	0.409122
chondroitin sulfate binding	0.234334	0.409122
corticotropin-releasing hormone receptor binding	0.234334	0.409122
glycerophosphodiester phosphodiesterase activity	0.234334	0.409122
guanylate cyclase regulator activity	0.234334	0.409122
histone methyltransferase activity (H3-K9 specific)	0.234334	0.409122
kinetochore binding	0.234334	0.409122
leucine binding	0.234334	0.409122
lysine N-acetyltransferase activity, acting on acetyl phosphate as donor	0.234334	0.409122
thyroid hormone receptor coactivator activity	0.234334	0.409122
transition metal ion binding	0.244162	0.425644
ankyrin binding	0.248148	0.429389
carbohydrate kinase activity	0.248148	0.429389
coreceptor activity	0.248148	0.429389
protein serine/threonine kinase activator activity	0.248148	0.429389
retinoid X receptor binding	0.248148	0.429389
PDZ domain binding	0.254428	0.439603
dopamine receptor binding	0.264526	0.447902
metallocarboxypeptidase activity	0.264526	0.447902
structural constituent of nuclear pore	0.264526	0.447902
1-phosphatidylinositol-4-phosphate 5-kinase activity	0.267668	0.447902
CCR5 chemokine receptor binding	0.267668	0.447902
G-quadruplex DNA binding	0.267668	0.447902
LIM domain binding	0.267668	0.447902
MHC class II protein binding	0.267668	0.447902
NAADP-sensitive calcium-release channel activity	0.267668	0.447902
clathrin heavy chain binding	0.267668	0.447902
cyclase regulator activity	0.267668	0.447902
cyclohydrolase activity	0.267668	0.447902
flap endonuclease activity	0.267668	0.447902
histone methyltransferase activity (H3-K27 specific)	0.267668	0.447902
importin-alpha family protein binding	0.267668	0.447902
mitogen-activated protein kinase p38 binding	0.267668	0.447902
phosphofructokinase activity	0.267668	0.447902
sodium channel inhibitor activity	0.267668	0.447902
thyroid hormone binding	0.267668	0.447902
ubiquitin-dependent protein binding	0.267668	0.447902
ubiquitination-like modification-dependent protein binding	0.267668	0.447902
uridylyltransferase activity	0.267668	0.447902
transmembrane receptor protein tyrosine kinase activity	0.274043	0.457914
3',5'-cyclic-nucleotide phosphodiesterase activity	0.280905	0.468709
repressing transcription factor binding	0.283833	0.47292
phosphatidylinositol bisphosphate binding	0.29177	0.480808
cyclic-nucleotide phosphodiesterase activity	0.297252	0.480808
proteasome binding	0.297252	0.480808
ADP-ribosylation factor binding	0.299552	0.480808
DEAD/H-box RNA helicase binding	0.299552	0.480808
GDP-dissociation inhibitor binding	0.299552	0.480808
NADPH-hemoprotein reductase activity	0.299552	0.480808
RNA polymerase II sequence-specific DNA-binding transcription factor binding	0.299552	0.480808
annealing helicase activity	0.299552	0.480808
axon guidance receptor activity	0.299552	0.480808
beta-2 adrenergic receptor binding	0.299552	0.480808
calcium channel inhibitor activity	0.299552	0.480808
cobalt ion binding	0.299552	0.480808
crossover junction endodeoxyribonuclease activity	0.299552	0.480808
guanylate kinase activity	0.299552	0.480808
high-density lipoprotein particle binding	0.299552	0.480808
histone demethylase activity (H3-K4 specific)	0.299552	0.480808
hydroxymethyl-, formyl- and related transferase activity	0.299552	0.480808
ligase activity, forming carbon-carbon bonds	0.299552	0.480808
mismatch repair complex binding	0.299552	0.480808
phosphatidylethanolamine binding	0.299552	0.480808
primary miRNA binding	0.299552	0.480808
syndecan binding	0.299552	0.480808
transferrin receptor binding	0.299552	0.480808
ubiquitin-protein transferase activator activity	0.299552	0.480808
vitamin D receptor binding	0.299552	0.480808
voltage-gated calcium channel activity	0.299682	0.480808
nuclear receptor transcription coactivator activity	0.303557	0.486358
protein methyltransferase activity	0.311105	0.497403
oxidoreductase activity, acting on paired donors, with incorporation or reduction of molecular oxygen, 2-oxoglutarate as one donor, and incorporation of one atom each of oxygen into both donors	0.311729	0.497403
tumor necrosis factor receptor superfamily binding	0.311729	0.497403
fibroblast growth factor binding	0.313541	0.499612
channel regulator activity	0.316189	0.503145
ubiquitin-like protein binding	0.319726	0.508081
translation regulator activity	0.323788	0.511949
DNA-directed DNA polymerase activity	0.329744	0.511949
calmodulin-dependent protein kinase activity	0.329744	0.511949
oxidoreductase activity, acting on the CH-NH group of donors	0.329744	0.511949
MDM2/MDM4 family protein binding	0.330049	0.511949
RNA polymerase II activity	0.330049	0.511949
acid phosphatase activity	0.330049	0.511949
aryl hydrocarbon receptor binding	0.330049	0.511949
chloride channel inhibitor activity	0.330049	0.511949
double-stranded telomeric DNA binding	0.330049	0.511949
eukaryotic initiation factor 4E binding	0.330049	0.511949
inositol trisphosphate phosphatase activity	0.330049	0.511949
inositol-polyphosphate 5-phosphatase activity	0.330049	0.511949
oxidoreductase activity, acting on the CH-CH group of donors, oxygen as acceptor	0.330049	0.511949
oxidoreductase activity, acting on the aldehyde or oxo group of donors, disulfide as acceptor	0.330049	0.511949
phospholipase activator activity	0.330049	0.511949
selenium binding	0.330049	0.511949
sodium:bicarbonate symporter activity	0.330049	0.511949
basal RNA polymerase II transcription machinery binding	0.335848	0.519563
basal transcription machinery binding	0.335848	0.519563
protein serine/threonine kinase inhibitor activity	0.34584	0.534313
mRNA 3'-UTR binding	0.353364	0.54138
AT DNA binding	0.359221	0.54138
G-rich strand telomeric DNA binding	0.359221	0.54138
U6 snRNA binding	0.359221	0.54138
ceramide binding	0.359221	0.54138
endodeoxyribonuclease activity, producing 5'-phosphomonoesters	0.359221	0.54138
glycosphingolipid binding	0.359221	0.54138
histone acetyltransferase activity (H4-K16 specific)	0.359221	0.54138
histone acetyltransferase activity (H4-K5 specific)	0.359221	0.54138
histone acetyltransferase activity (H4-K8 specific)	0.359221	0.54138
nucleoside-triphosphate diphosphatase activity	0.359221	0.54138
peroxiredoxin activity	0.359221	0.54138
phosphatidylinositol 3-kinase regulator activity	0.359221	0.54138
protein antigen binding	0.359221	0.54138
siRNA binding	0.359221	0.54138
translation activator activity	0.359221	0.54138
transmembrane receptor protein tyrosine kinase adaptor activity	0.359221	0.54138
type 1 angiotensin receptor binding	0.359221	0.54138
type I transforming growth factor beta receptor binding	0.359221	0.54138
dioxygenase activity	0.36315	0.546597
metalloexopeptidase activity	0.371914	0.559068
amino acid binding	0.373336	0.560484
ATP-dependent microtubule motor activity	0.383863	0.571631
AP-2 adaptor complex binding	0.387124	0.571631
MAP kinase kinase activity	0.387124	0.571631
RNA polymerase II intronic transcription regulatory region sequence-specific DNA binding	0.387124	0.571631
endodeoxyribonuclease activity, producing 3'-phosphomonoesters	0.387124	0.571631
fatty acid synthase activity	0.387124	0.571631
lipase activator activity	0.387124	0.571631
low-density lipoprotein particle receptor activity	0.387124	0.571631
phosphate ion binding	0.387124	0.571631
phosphotransferase activity, nitrogenous group as acceptor	0.387124	0.571631
sequence-specific mRNA binding	0.387124	0.571631
ubiquitin-like modifier activating enzyme activity	0.387124	0.571631
voltage-gated chloride channel activity	0.387124	0.571631
RNA polymerase II regulatory region DNA binding	0.39159	0.577066
phosphatidylinositol-4,5-bisphosphate binding	0.393258	0.577066
RNA polymerase II complex binding	0.393274	0.577066
Wnt-protein binding	0.393274	0.577066
bHLH transcription factor binding	0.393274	0.577066
endonuclease activity, active with either ribo- or deoxyribonucleic acids and producing 5'-phosphomonoesters	0.408744	0.591596
phosphatidylinositol-4-phosphate binding	0.408744	0.591596
5'-nucleotidase activity	0.413813	0.591596
G-protein beta-subunit binding	0.413813	0.591596
NAD-dependent histone deacetylase activity (H3-K14 specific)	0.413813	0.591596
RNA polymerase I activity	0.413813	0.591596
S100 protein binding	0.413813	0.591596
SUMO-specific protease activity	0.413813	0.591596
angiotensin receptor binding	0.413813	0.591596
glucose binding	0.413813	0.591596
high voltage-gated calcium channel activity	0.413813	0.591596
histone deacetylase activity (H3-K14 specific)	0.413813	0.591596
histone demethylase activity (H3-K9 specific)	0.413813	0.591596
nerve growth factor binding	0.413813	0.591596
peptide alpha-N-acetyltransferase activity	0.413813	0.591596
protein membrane anchor	0.413813	0.591596
receptor activator activity	0.413813	0.591596
ribosomal large subunit binding	0.413813	0.591596
ribosomal small subunit binding	0.413813	0.591596
single-stranded telomeric DNA binding	0.413813	0.591596
vinculin binding	0.413813	0.591596
RNA polymerase binding	0.419356	0.598788
catalytic activity, acting on a tRNA	0.423949	0.603232
RNA polymerase II repressing transcription factor binding	0.424018	0.603232
molecular carrier activity	0.424018	0.603232
RNA polymerase II regulatory region sequence-specific DNA binding	0.438292	0.616028
cyclin binding	0.439085	0.616028
pre-mRNA binding	0.439085	0.616028
3',5'-cyclic-AMP phosphodiesterase activity	0.439342	0.616028
DNA replication origin binding	0.439342	0.616028
FMN binding	0.439342	0.616028
alpha-catenin binding	0.439342	0.616028
annealing activity	0.439342	0.616028
oxidoreductase activity, acting on NAD(P)H, heme protein as acceptor	0.439342	0.616028
phosphatidate phosphatase activity	0.439342	0.616028
retinol binding	0.439342	0.616028
tRNA (guanine) methyltransferase activity	0.439342	0.616028
transmembrane receptor protein kinase activity	0.442535	0.619165
acetylglucosaminyltransferase activity	0.442639	0.619165
growth factor receptor binding	0.444688	0.621287
glucuronosyltransferase activity	0.453933	0.632229
ionotropic glutamate receptor binding	0.453933	0.632229
oxidoreductase activity, acting on the CH-CH group of donors	0.454144	0.632229
acetylcholine receptor binding	0.46376	0.639518
glutamate binding	0.46376	0.639518
heparan sulfate sulfotransferase activity	0.46376	0.639518
intronic transcription regulatory region sequence-specific DNA binding	0.46376	0.639518
neurexin family protein binding	0.46376	0.639518
nucleotidase activity	0.46376	0.639518
sequence-specific single stranded DNA binding	0.46376	0.639518
transmembrane-ephrin receptor activity	0.46376	0.639518
protease binding	0.465973	0.641812
DNA polymerase activity	0.468553	0.644606
phosphotransferase activity, phosphate group as acceptor	0.482937	0.659749
sodium channel regulator activity	0.482937	0.659749
translation initiation factor binding	0.482937	0.659749
AMP binding	0.487117	0.659749
NADPH binding	0.487117	0.659749
calcium-transporting ATPase activity	0.487117	0.659749
chloride channel regulator activity	0.487117	0.659749
intronic transcription regulatory region DNA binding	0.487117	0.659749
palmitoyl-CoA hydrolase activity	0.487117	0.659749
peptidoglycan binding	0.487117	0.659749
platelet-derived growth factor receptor binding	0.487117	0.659749
retinal binding	0.487117	0.659749
single-stranded DNA-dependent ATPase activity	0.487117	0.659749
glutamate receptor binding	0.488033	0.659749
neurotransmitter binding	0.488033	0.659749
flavin adenine dinucleotide binding	0.490546	0.662379
protein serine/threonine/tyrosine kinase activity	0.497078	0.670423
cysteine-type endopeptidase activity	0.499948	0.673517
endonuclease activity	0.500749	0.673819
NAD-dependent histone deacetylase activity	0.509457	0.676657
acyl-CoA dehydrogenase activity	0.509457	0.676657
apolipoprotein binding	0.509457	0.676657
ephrin receptor activity	0.509457	0.676657
intramolecular oxidoreductase activity, transposing C=C bonds	0.509457	0.676657
lamin binding	0.509457	0.676657
metalloaminopeptidase activity	0.509457	0.676657
neurotrophin binding	0.509457	0.676657
voltage-gated anion channel activity	0.509457	0.676657
collagen binding	0.510048	0.676657
deoxyribonuclease activity	0.510048	0.676657
Hsp90 protein binding	0.510968	0.676657
carboxypeptidase activity	0.510968	0.676657
cholesterol binding	0.510968	0.676657
protein kinase inhibitor activity	0.51852	0.685879
vitamin binding	0.523125	0.691187
snRNA binding	0.524605	0.69236
LRR domain binding	0.530825	0.694293
NAD-dependent protein deacetylase activity	0.530825	0.694293
RNA polymerase II CTD heptapeptide repeat kinase activity	0.530825	0.694293
RNA polymerase II basal transcription factor binding	0.530825	0.694293
RNA stem-loop binding	0.530825	0.694293
lipoprotein particle receptor activity	0.530825	0.694293
lysophospholipase activity	0.530825	0.694293
protein kinase B binding	0.530825	0.694293
mRNA binding	0.535696	0.69988
aminopeptidase activity	0.537982	0.701298
cysteine-type endopeptidase regulator activity involved in apoptotic process	0.537982	0.701298
kinase inhibitor activity	0.545751	0.710632
O-acyltransferase activity	0.551097	0.713832
endodeoxyribonuclease activity	0.551097	0.713832
GTPase activating protein binding	0.551264	0.713832
aldehyde dehydrogenase (NAD) activity	0.551264	0.713832
ubiquitin-protein transferase regulator activity	0.551264	0.713832
protein self-association	0.552519	0.714665
ATPase binding	0.554649	0.715834
unfolded protein binding	0.554649	0.715834
RNA polymerase II distal enhancer sequence-specific DNA binding	0.562791	0.725431
NADP binding	0.563948	0.725431
sterol binding	0.563948	0.725431
GTP-Rho binding	0.570814	0.728645
NAD+ ADP-ribosyltransferase activity	0.570814	0.728645
cholesterol transporter activity	0.570814	0.728645
endonuclease activity, active with either ribo- or deoxyribonucleic acids and producing 3'-phosphomonoesters	0.570814	0.728645
glycolipid binding	0.570814	0.728645
interleukin-1 receptor binding	0.570814	0.728645
phosphotransferase activity, for other substituted phosphate groups	0.570814	0.728645
nucleobase-containing compound kinase activity	0.576532	0.73434
oxidoreductase activity, acting on the aldehyde or oxo group of donors, NAD or NADP as acceptor	0.576532	0.73434
guanylate cyclase activity	0.589513	0.749239
neuropilin binding	0.589513	0.749239
rRNA binding	0.592728	0.752507
proximal promoter sequence-specific DNA binding	0.601044	0.762021
calcium-dependent protein binding	0.602407	0.762021
adenylate cyclase activity	0.607398	0.762021
nucleoside monophosphate kinase activity	0.607398	0.762021
pattern binding	0.607398	0.762021
phospholipid-translocating ATPase activity	0.607398	0.762021
polysaccharide binding	0.607398	0.762021
semaphorin receptor binding	0.607398	0.762021
sialyltransferase activity	0.607398	0.762021
sphingolipid binding	0.607398	0.762021
sterol transporter activity	0.607398	0.762021
structural constituent of cytoskeleton	0.611933	0.766174
nucleosome binding	0.612677	0.766174
thiolester hydrolase activity	0.612677	0.766174
phosphatidylserine binding	0.624189	0.773039
K63-linked polyubiquitin modification-dependent protein binding	0.624505	0.773039
Wnt-activated receptor activity	0.624505	0.773039
bicarbonate transmembrane transporter activity	0.624505	0.773039
catalytic activity, acting on a glycoprotein	0.624505	0.773039
chemorepellent activity	0.624505	0.773039
nitric-oxide synthase binding	0.624505	0.773039
oxidoreductase activity, acting on the CH-NH2 group of donors	0.624505	0.773039
translation regulator activity, nucleic acid binding	0.624505	0.773039
lipid transporter activity	0.624785	0.773039
metallopeptidase activity	0.631481	0.780498
DNA-binding transcription activator activity, RNA polymerase II-specific	0.634471	0.782536
S-adenosylmethionine-dependent methyltransferase activity	0.634471	0.782536
oxidoreductase activity, acting on paired donors, with incorporation or reduction of molecular oxygen, NAD(P)H as one donor, and incorporation of one atom of oxygen	0.635434	0.782898
exopeptidase activity	0.638146	0.783805
DNA-binding transcription repressor activity, RNA polymerase II-specific	0.639581	0.783805
HMG box domain binding	0.640868	0.783805
UDP-galactosyltransferase activity	0.640868	0.783805
acyl-CoA hydrolase activity	0.640868	0.783805
oxidoreductase activity, acting on the CH-CH group of donors, NAD or NADP as acceptor	0.640868	0.783805
protein phosphatase 1 binding	0.640868	0.783805
double-stranded RNA binding	0.648484	0.791695
RNA polymerase II proximal promoter sequence-specific DNA binding	0.648675	0.791695
G-protein beta/gamma-subunit complex binding	0.656519	0.795366
fatty-acyl-CoA binding	0.656519	0.795366
phosphatidylinositol-3,4-bisphosphate binding	0.656519	0.795366
voltage-gated sodium channel activity	0.656519	0.795366
amyloid-beta binding	0.657131	0.795366
manganese ion binding	0.657131	0.795366
pyridoxal phosphate binding	0.657131	0.795366
transforming growth factor beta receptor binding	0.657131	0.795366
vitamin B6 binding	0.667585	0.806891
enhancer binding	0.668541	0.806891
CoA hydrolase activity	0.671488	0.806891
endoribonuclease activity, producing 5'-phosphomonoesters	0.671488	0.806891
lipopolysaccharide binding	0.671488	0.806891
misfolded protein binding	0.671488	0.806891
phosphorus-oxygen lyase activity	0.671488	0.806891
cargo receptor activity	0.68252	0.819189
actin monomer binding	0.685806	0.819189
cell-cell adhesion mediator activity	0.685806	0.819189
cyclase activity	0.685806	0.819189
fibroblast growth factor receptor binding	0.685806	0.819189
ATPase activity, coupled to movement of substances	0.685931	0.819189
DNA-binding transcription factor activity	0.696767	0.831195
sulfotransferase activity	0.697407	0.831195
anion:anion antiporter activity	0.699501	0.831293
delayed rectifier potassium channel activity	0.699501	0.831293
signaling receptor binding	0.699624	0.831293
carboxylic ester hydrolase activity	0.7014	0.832556
DNA-binding transcription factor activity, RNA polymerase II-specific	0.703723	0.834465
magnesium ion binding	0.704989	0.835119
hydrolase activity, acting on carbon-nitrogen (but not peptide) bonds, in linear amides	0.706394	0.835619
oxidoreductase activity, acting on the aldehyde or oxo group of donors	0.706843	0.835619
transferase activity, transferring one-carbon groups	0.708986	0.837306
lipoprotein particle binding	0.712599	0.839875
protein-lipid complex binding	0.712599	0.839875
integrin binding	0.723924	0.85035
calcium channel regulator activity	0.725128	0.85035
dynein light chain binding	0.725128	0.85035
snoRNA binding	0.725128	0.85035
tRNA methyltransferase activity	0.725128	0.85035
amide binding	0.727637	0.852438
structural molecule activity	0.735513	0.860801
hydrolase activity, acting on carbon-nitrogen (but not peptide) bonds, in cyclic amidines	0.73711	0.860945
neuropeptide receptor binding	0.73711	0.860945
protein serine/threonine phosphatase activity	0.742154	0.86597
S-acyltransferase activity	0.748572	0.869982
WW domain binding	0.748572	0.869982
inorganic anion exchanger activity	0.748572	0.869982
retinoid binding	0.748572	0.869982
modified amino acid binding	0.749973	0.870367
carbon-oxygen lyase activity	0.750393	0.870367
ATPase activity, coupled to transmembrane movement of substances	0.754878	0.8747
NF-kappaB binding	0.759534	0.878352
dynein intermediate chain binding	0.759534	0.878352
UDP-glycosyltransferase activity	0.761688	0.879972
MHC protein binding	0.770019	0.886091
dynein light intermediate chain binding	0.770019	0.886091
fatty acid derivative binding	0.770019	0.886091
tumor necrosis factor receptor binding	0.770019	0.886091
methyltransferase activity	0.772529	0.888104
GTPase activity	0.774156	0.8891
enhancer sequence-specific DNA binding	0.776038	0.890385
galactosyltransferase activity	0.780047	0.89323
histone acetyltransferase binding	0.780047	0.89323
enzyme inhibitor activity	0.784443	0.897342
coenzyme binding	0.785174	0.897342
P-P-bond-hydrolysis-driven transmembrane transporter activity	0.788409	0.898926
cell adhesion mediator activity	0.789639	0.898926
cyclin-dependent protein serine/threonine kinase activity	0.789639	0.898926
epidermal growth factor receptor binding	0.789639	0.898926
primary active transmembrane transporter activity	0.798738	0.906718
cyclin-dependent protein kinase activity	0.798812	0.906718
peptidyl-prolyl cis-trans isomerase activity	0.798812	0.906718
carboxy-lyase activity	0.807587	0.913128
histone kinase activity	0.807587	0.913128
isoprenoid binding	0.807587	0.913128
ligase activity, forming carbon-sulfur bonds	0.807587	0.913128
metalloendopeptidase activity	0.810911	0.916
sulfur compound binding	0.814654	0.918173
4 iron, 4 sulfur cluster binding	0.815979	0.918173
chemoattractant activity	0.815979	0.918173
cis-trans isomerase activity	0.815979	0.918173
ligand-gated cation channel activity	0.821469	0.92305
GTP binding	0.821894	0.92305
protein binding involved in protein folding	0.824006	0.923645
proteoglycan binding	0.824006	0.923645
purine ribonucleoside binding	0.835994	0.935404
peptidase activity, acting on L-amino acid peptides	0.836097	0.935404
monocarboxylic acid binding	0.843802	0.942219
transferase activity, transferring sulfur-containing groups	0.843802	0.942219
protein tyrosine/serine/threonine phosphatase activity	0.846048	0.943209
purine nucleoside binding	0.84665	0.943209
hydrolase activity, acting on carbon-nitrogen (but not peptide) bonds	0.848453	0.943209
ribonucleoside binding	0.849229	0.943209
hydrolase activity, hydrolyzing O-glycosyl compounds	0.850171	0.943209
ATPase activity, coupled to transmembrane movement of ions, phosphorylative mechanism	0.852764	0.943209
Hsp70 protein binding	0.852764	0.943209
actinin binding	0.852764	0.943209
fatty acid binding	0.852764	0.943209
sodium channel activity	0.852764	0.943209
antiporter activity	0.854197	0.9439
peptide binding	0.862145	0.951782
ammonium ion binding	0.863957	0.952882
monosaccharide binding	0.86861	0.957109
CCR chemokine receptor binding	0.871209	0.958165
acetylgalactosaminyltransferase activity	0.871209	0.958165
transferase activity, transferring hexosyl groups	0.872248	0.958406
nucleoside binding	0.8732	0.958551
voltage-gated cation channel activity	0.87436	0.958922
oxidoreductase activity, acting on peroxide as acceptor	0.876829	0.960683
guanyl ribonucleotide binding	0.87761	0.960683
guanyl nucleotide binding	0.879769	0.962144
isomerase activity	0.887376	0.969556
peptidase activity	0.891552	0.973209
lyase activity	0.894239	0.97523
intramolecular oxidoreductase activity	0.896965	0.97729
hydro-lyase activity	0.901463	0.981275
endoribonuclease activity	0.905764	0.984123
transferase activity, transferring pentosyl groups	0.905764	0.984123
chloride transmembrane transporter activity	0.907697	0.984928
carboxylic acid binding	0.908444	0.984928
carbon-carbon lyase activity	0.909878	0.984928
copper ion binding	0.909878	0.984928
ion antiporter activity	0.913813	0.985822
voltage-gated channel activity	0.914048	0.985822
voltage-gated ion channel activity	0.914048	0.985822
chaperone binding	0.91408	0.985822
organic acid binding	0.919033	0.990249
transferase activity, transferring glycosyl groups	0.921111	0.991573
cation channel activity	0.922174	0.991804
RNA methyltransferase activity	0.931057	1
glycosaminoglycan binding	0.932368	1
hydrolase activity, acting on glycosyl bonds	0.934986	1
ligand-gated channel activity	0.934986	1
ligand-gated ion channel activity	0.934986	1
GDP binding	0.939702	1
ATPase coupled ion transmembrane transporter activity	0.942336	1
active ion transmembrane transporter activity	0.942336	1
cation-transporting ATPase activity	0.942336	1
oxidoreductase activity, acting on paired donors, with incorporation or reduction of molecular oxygen	0.942562	1
iron-sulfur cluster binding	0.944855	1
metal cluster binding	0.944855	1
chemokine receptor binding	0.947264	1
cytokine receptor binding	0.947653	1
ubiquitin binding	0.949568	1
heparin binding	0.954558	1
monooxygenase activity	0.956033	1
steroid binding	0.957132	1
growth factor binding	0.957463	1
cysteine-type endopeptidase inhibitor activity	0.961428	1
chloride channel activity	0.963114	1
solute:sodium symporter activity	0.964727	1
G protein-coupled receptor binding	0.968246	1
antioxidant activity	0.973025	1
anion channel activity	0.97843	1
oxidoreductase activity, acting on NAD(P)H	0.97843	1
hormone activity	0.979069	1
ion gated channel activity	0.981818	1
single-stranded RNA binding	0.981964	1
peptidase regulator activity	0.982397	1
voltage-gated potassium channel activity	0.982753	1
gated channel activity	0.983244	1
ion channel activity	0.983607	1
metal ion transmembrane transporter activity	0.986068	1
substrate-specific channel activity	0.987503	1
heme binding	0.988257	1
inorganic anion transmembrane transporter activity	0.988257	1
solute:cation symporter activity	0.989458	1
sodium ion transmembrane transporter activity	0.991403	1
hormone binding	0.991573	1
tetrapyrrole binding	0.991733	1
channel activity	0.993391	1
passive transmembrane transporter activity	0.993391	1
serine-type endopeptidase inhibitor activity	0.995293	1
cofactor binding	0.995546	1
potassium channel activity	0.996561	1
serine-type peptidase activity	0.996604	1
endopeptidase activity	0.997161	1
serine hydrolase activity	0.997175	1
carbohydrate binding	0.99758	1
oxidoreductase activity, acting on the CH-OH group of donors, NAD or NADP as acceptor	0.997598	1
structural constituent of ribosome	0.997857	1
serine-type endopeptidase activity	0.9981	1
symporter activity	0.998322	1
growth factor activity	0.998534	1
endopeptidase inhibitor activity	0.998731	1
immunoglobulin receptor binding	0.998775	1
oxidoreductase activity, acting on CH-OH group of donors	0.998828	1
endopeptidase regulator activity	0.999045	1
peptidase inhibitor activity	0.999155	1
active transmembrane transporter activity	0.999192	1
transporter activity	0.999197	1
potassium ion transmembrane transporter activity	0.999317	1
inorganic cation transmembrane transporter activity	0.999582	1
iron ion binding	0.999602	1
oxidoreductase activity	0.999703	1
secondary active transmembrane transporter activity	0.999807	1
cation transmembrane transporter activity	0.999932	1
antigen binding	0.99994	1
organic anion transmembrane transporter activity	0.999954	1
monovalent inorganic cation transmembrane transporter activity	0.99999	1
anion transmembrane transporter activity	0.999991	1
receptor regulator activity	0.999994	1
receptor ligand activity	0.999996	1
inorganic molecular entity transmembrane transporter activity	0.999999	1
ion transmembrane transporter activity	1	1
transmembrane transporter activity	1	1
G protein-coupled receptor activity	1	1
molecular transducer activity	1	1
molecular_function	1	1
signaling receptor activity	1	1
transmembrane signaling receptor activity	1	1

## Sheet: Table S2D
Table S2D. Gene ontology (biological process) analysis of 156 shared genes between FMRP target genes and neurogenesis genes.
Term	P.Value	FDR
Neurogenesis	8.39e-42	6.88e-39
Generation of neurons	1.11e-40	4.53e-38
Nervous system development	2.17e-39	5.93e-37
Neuron differentiation	9.8e-34	2.01e-31
Cell development	6.68e-32	1.1e-29
Neuron development	7.57e-30	1.03e-27
Neuron projection development	2.68e-27	3.14e-25
Cell morphogenesis involved in differentiation	6.39e-25	6.55e-23
Axonogenesis	3.98e-21	3.62e-19
Anatomical structure formation involved in morphogenesis	1.22e-20	1e-18
Anatomical structure morphogenesis	3.36e-18	2.5e-16
System development	1.77e-16	1.21e-14
Regulation of neurogenesis	9.05e-16	5.43e-14
Establishment or maintenance of cell polarity	9.27e-16	5.43e-14
Regulation of cellular component organization	4.02e-15	2.2e-13
Central nervous system development	5.64e-15	2.89e-13
Anatomical structure development	3.2e-13	1.55e-11
Regulation of cell differentiation	5.72e-13	2.61e-11
Multicellular organismal development	2.54e-12	1.1e-10
Cytoskeleton organization	2.68e-11	1.1e-09
Regulation of catabolic process	3.31e-11	1.29e-09
Cellular component assembly	6.09e-11	2.27e-09
Regulation of cytoskeleton organization	6.68e-11	2.38e-09
Regulation of developmental process	8.12e-11	2.77e-09
Brain development	1.71e-10	5.6e-09
Microtubule cytoskeleton organization	3.53e-10	1.11e-08
Positive regulation of protein metabolic process	1.3e-09	3.96e-08
Cellular localization	2.55e-09	7.47e-08
Regulation of multicellular organismal process	2.64e-09	7.47e-08
Regulation of organelle organization	3.82e-09	1.02e-07
Positive regulation of cell differentiation	3.84e-09	1.02e-07
Regulation of anatomical structure morphogenesis	4.16e-09	1.07e-07
Transmission of nerve impulse	7.77e-09	1.93e-07
Negative regulation of cellular component organization	1.02e-08	2.45e-07
Microtubule_based process	1.48e-08	3.47e-07
Positive regulation of developmental process	1.8e-08	4.11e-07
Positive regulation of protein modification process	3.83e-08	8.44e-07
Regulation of signal transduction	3.91e-08	8.44e-07
Synapse organization	4.36e-08	9.17e-07
Positive regulation of cellular component organization	4.67e-08	9.58e-07
Axon guidance	5.53e-08	1.11e-06
Regulation of small GTPase mediated signal transduction	5.96e-08	1.16e-06
Regulation of Ras protein signal transduction	6.11e-08	1.17e-06
Positive regulation of cellular protein metabolic process	8.89e-08	1.66e-06
Organelle organization	1.3e-07	2.36e-06
Regulation of molecular function	1.42e-07	2.52e-06
Positive regulation of phosphate metabolic process	1.52e-07	2.65e-06
Regulation of catalytic activity	1.85e-07	3.15e-06
Positive regulation of phosphorylation	2.02e-07	3.37e-06
Intracellular signal transduction	2.26e-07	3.71e-06
Regulation of cell morphogenesis	2.83e-07	4.54e-06
Synaptic transmission	2.88e-07	4.54e-06
Regulation of intracellular transport	3.02e-07	4.65e-06
Protein localization	3.06e-07	4.65e-06
Organelle localization	3.26e-07	4.85e-06
Regulation of GTPase activity	3.78e-07	5.54e-06
Cell projection assembly	4.81e-07	6.92e-06
Regulation of protein metabolic process	6.46e-07	9.14e-06
Developmental growth	6.91e-07	9.61e-06
Regulation of protein modification process	1e-06	1.37e-05
Endosomal transport	1.14e-06	1.54e-05
Macromolecular complex disassembly	1.23e-06	1.63e-05
Maintenance of protein location in cell	1.26e-06	1.64e-05
Positive regulation of catalytic activity	1.37e-06	1.75e-05
Regulation of Ras GTPase activity	1.63e-06	2.06e-05
Intracellular transport	1.78e-06	2.17e-05
Negative regulation of cytoskeleton organization	1.8e-06	2.17e-05
Establishment of organelle localization	1.8e-06	2.17e-05
Regulation of cellular protein metabolic process	2.06e-06	2.44e-05
Positive regulation of protein phosphorylation	2.22e-06	2.61e-05
Regulation of response to stimulus	2.39e-06	2.76e-05
Maintenance of location in cell	2.98e-06	3.35e-05
Ras protein signal transduction	2.98e-06	3.35e-05
Macromolecule localization	3.49e-06	3.86e-05
Microtubule polymerization or depolymerization	3.53e-06	3.86e-05
Maintenance of protein location	3.77e-06	4.07e-05
Regulation of phosphorylation	4.11e-06	4.38e-05
Gliogenesis	4.38e-06	4.61e-05
Regulation of axonogenesis	4.78e-06	4.97e-05
Organ morphogenesis	5.97e-06	6.12e-05
Regulation of hydrolase activity	6.86e-06	6.94e-05
Growth	6.95e-06	6.95e-05
Transmembrane receptor protein tyrosine kinase signaling pathway	7.16e-06	7.07e-05
Embryonic morphogenesis	7.35e-06	7.18e-05
Establishment of localization in cell	7.49e-06	7.22e-05
Positive regulation of hydrolase activity	8.19e-06	7.81e-05
Protein modification process	8.34e-06	7.86e-05
MAPK cascade	8.64e-06	8.06e-05
Negative regulation of cellular process	1.01e-05	9.26e-05
Protein targeting	1.19e-05	0.000108
Small GTPase mediated signal transduction	1.33e-05	0.00012
Tissue morphogenesis	1.37e-05	0.000122
Peptidyl_amino acid modification	1.65e-05	0.000145
Negative regulation of cell differentiation	1.68e-05	0.000147
Cellular protein complex disassembly	1.83e-05	0.000158
Regulation of MAPK cascade	1.94e-05	0.000166
Regulation of biological quality	2.14e-05	0.000181
Regulation of nucleocytoplasmic transport	2.36e-05	0.000197
Enzyme linked receptor protein signaling pathway	2.51e-05	0.000208
Macromolecule modification	2.56e-05	0.00021
Cellular component disassembly	2.72e-05	0.000221
Protein complex disassembly	3.25e-05	0.000261
Regulation of protein phosphorylation	3.3e-05	0.000263
Regulation of protein import into nucleus	3.64e-05	0.000287
Maintenance of location	3.78e-05	0.000295
Stress_activated protein kinase signaling cascade	3.82e-05	0.000295
Actin filament_based process	4.12e-05	0.000316
Protein import into nucleus	4.46e-05	0.000339
Vesicle_mediated transport	4.89e-05	0.000368
Nuclear import	5.01e-05	0.000373
Cell_cell signaling	5.35e-05	0.000395
Regulation of cellular component size	5.4e-05	0.000395
Actin cytoskeleton organization	5.52e-05	0.000401
Protein autophosphorylation	5.61e-05	0.000403
Cell migration	5.78e-05	0.000412
Cell_cell adhesion	6.09e-05	0.00043
Negative regulation of biological process	6.18e-05	0.000433
Tissue development	6.41e-05	0.000445
Regulation of kinase activity	6.5e-05	0.000448
Morphogenesis of an epithelium	7.27e-05	0.000497

## Sheet: Table S2E
Table S2E. Gene ontology (biological process) analysss of 126 shared genes between FMRP target genes and ID genes.
Term	P.Value	FDR
Chromosome organization	1.12e-11	9.17e-09
Histone modification	2.5e-10	1.03e-07
Covalent chromatin modification	3.85e-10	1.05e-07
Chromatin modification	9.22e-10	1.89e-07
Chromatin organization	1.39e-09	2.29e-07
Brain development	2.13e-09	2.91e-07
Central nervous system development	1.9e-08	2.23e-06
Embryo development	2.18e-08	2.23e-06
Organelle organization	3.79e-08	3.45e-06
Peptidyl_amino acid modification	1.65e-06	0.000135
Organ morphogenesis	9.59e-06	0.000715
Nervous system development	1.77e-05	0.00121
Macromolecular complex disassembly	2.16e-05	0.00136
Anatomical structure formation involved in morphogenesis	3.62e-05	0.00212
Regulation of organelle organization	8.74e-05	0.00478
Regulation of cellular component organization	0.00013	0.00668
Mitotic cell cycle	0.000167	0.00805
Embryonic morphogenesis	0.000178	0.00811
Cellular component disassembly	0.000237	0.0102
Chromosome segregation	0.000284	0.0113
Anatomical structure morphogenesis	0.00029	0.0113
Regulation of Rho protein signal transduction	0.000327	0.0119
Chromatin remodeling	0.000347	0.0119
Protein_DNA complex assembly	0.000347	0.0119
Mitosis	0.000413	0.0131
Cell development	0.000415	0.0131
M phase of mitotic cell cycle	0.000577	0.0175
Regulation of Ras protein signal transduction	0.000658	0.0193
Cell cycle	0.00071	0.0201
Chromatin assembly or disassembly	0.000871	0.0236
Gliogenesis	0.000921	0.0236
Cell cycle process	0.000946	0.0236
Heart development	0.000951	0.0236
Neurogenesis	0.00107	0.0249
Skeletal system development	0.00109	0.0249
Generation of neurons	0.00109	0.0249
Negative regulation of cellular metabolic process	0.00112	0.0249
Cellular component assembly	0.00116	0.0249
Synapse organization	0.00135	0.0284
Negative regulation of nucleobase_containing compound metabolic process	0.00143	0.0293
Growth	0.00153	0.0293
Positive regulation of nucleobase_containing compound metabolic process	0.00154	0.0293
Regulation of small GTPase mediated signal transduction	0.00159	0.0293
Negative regulation of cellular component organization	0.00162	0.0293
Positive regulation of transcription, DNA_dependent	0.00165	0.0293
Positive regulation of transcription, DNA_dependent	0.00165	0.0293
Positive regulation of metabolic process	0.00176	0.0308
Protein modification process	0.00184	0.0315
Negative regulation of cell differentiation	0.00189	0.0315
DNA_dependent transcription, initiation	0.00195	0.0315
Regulation of GTPase activity	0.00196	0.0315
Positive regulation of RNA metabolic process	0.00208	0.0328
Cell projection assembly	0.0022	0.0341
Rho protein signal transduction	0.00245	0.0367
Cell cycle phase	0.00246	0.0367
Regulation of Ras GTPase activity	0.00279	0.0404
Regulation of chromosome organization	0.00281	0.0404
Regulation of cell differentiation	0.00305	0.0431
Negative regulation of metabolic process	0.00319	0.0443
Microtubule cytoskeleton organization	0.0035	0.0476
Regulation of mitosis	0.0036	0.0476
Maintenance of protein location in cell	0.0036	0.0476
Macromolecule modification	0.00368	0.0479
Androgen receptor signaling pathway	0.00377	0.0482
Transmission of nerve impulse	0.0039	0.0482
Pattern specification process	0.004	0.0482
Cellular protein complex disassembly	0.00408	0.0482
Regulation of catabolic process	0.0041	0.0482
Negative regulation of apoptotic process	0.00412	0.0482
Negative regulation of apoptotic process	0.00412	0.0482
Positive regulation of epithelial cell proliferation	0.00424	0.0482
Negative regulation of cytoskeleton organization	0.00425	0.0482
Mitotic sister chromatid segregation	0.0043	0.0482
Positive regulation of cellular metabolic process	0.00435	0.0482
Transcription initiation from RNA polymerase II promoter	0.00458	0.0494
Regulation of Rho GTPase activity	0.00461	0.0494
Negative regulation of programmed cell death	0.00465	0.0494
Regionalization	0.0047	0.0494
Axonogenesis	0.00477	0.0495

## Sheet: Table S2F
Table S2F. Gene ontology (biological process) analysis of the 118 shared genes between FMRP target genes and ASD-associated genes.
Term	P.Value	FDR
Histone modification	9.54e-10	5.87e-07
Covalent chromatin modification	1.43e-09	5.87e-07
Chromatin modification	1.16e-08	2.48e-06
Chromosome organization	1.25e-08	2.48e-06
Chromatin organization	1.51e-08	2.48e-06
Organelle organization	1.94e-06	0.000264
Central nervous system development	3.92e-06	0.000459
Brain development	5.31e-06	0.000544
Nervous system development	1.62e-05	0.00148
Embryo development	1.82e-05	0.0015
Regulation of GTPase activity	4.79e-05	0.00357
Regulation of small GTPase mediated signal transduction	5.59e-05	0.00362
Regulation of Ras GTPase activity	5.74e-05	0.00362
Regulation of Ras protein signal transduction	9.61e-05	0.00531
Cytoskeleton organization	9.72e-05	0.00531
Synapse organization	0.000159	0.00816
Cellular component assembly	0.000234	0.0109
Axonogenesis	0.000239	0.0109
Protein_DNA complex assembly	0.000281	0.0121
Growth	0.000317	0.0125
Regulation of chromosome organization	0.000321	0.0125
Cell development	0.000445	0.0166
Protein targeting to membrane	0.000589	0.021
Developmental growth	0.000669	0.0228
Regulation of cellular component organization	0.00105	0.0346
Organ morphogenesis	0.00128	0.039
Protein targeting	0.00137	0.039
Chromosome segregation	0.00137	0.039
Neurogenesis	0.00139	0.039
Protein localization	0.00144	0.039
Generation of neurons	0.00148	0.039
Establishment or maintenance of cell polarity	0.00156	0.0399
