# Supplementary material for: Identification of FMRP target mRNAs in the developmental brain: FMRP might coordinate Ras/MAPK, Wnt/β-catenin, and mTOR signaling during corticogenesis
Source: Mol Brain. 2020 Dec 16;13:167. doi: 10.1186/s13041-020-00706-1 (PMC7739466; doi:10.1186/s13041-020-00706-1)
Supplement: Supplementary file 3 — Additional file 3: Table S3. Hypergeometric distribution analyses between FMRP target genes. [file 13041_2020_706_MOESM3_ESM.xlsx]

## Sheet: Table S3
Table S3. Hypergeometric distribution analyses between FMRP target genes identified in this study and previously reported FMRP target genes.
Datasets	This study	Darnell et.al10	Sawicka et.al26	Liu et.al22
Sample	E14.5 Ctx	P11-13 Ctx and Cbm	P28-32 HP	Adult NSCs from 8-10wk DG
Number of FMRP target genes	865	842	2292	12502
Number of overlap	-	230	479	820
P-value	-	3.09e-111	1.82e-204	1.69e-68
Legend: P=postnatal day; Ctx=cortex; Cbm= cerebellum; HP= hipppocampus; DG= dentate gyrus
