# Supplementary material for: Identification of FMRP target mRNAs in the developmental brain: FMRP might coordinate Ras/MAPK, Wnt/β-catenin, and mTOR signaling during corticogenesis
Source: Mol Brain. 2020 Dec 16;13:167. doi: 10.1186/s13041-020-00706-1 (PMC7739466; doi:10.1186/s13041-020-00706-1)
Supplement: Supplementary file 4 — Additional file 4: Table S4. Primer sequences used for RIP-qPCR and RT-qPCR. [file 13041_2020_706_MOESM4_ESM.xlsx]

## Sheet: Table S4
Table S4. Primer sequences used for RIP-qPCR and RT-qPCR.
Gene	Primers	5'-3'
A. Transcription regulation
Ahi1	Forward Primer	ATGAACCGTGAAGACCGGAAT
	Reverse Primer	TGCTAGTGACTTTGTATGGCTCA
Ank3	Forward Primer	TTATCACGTTTGTGGACCCCA
	Reverse Primer	GTTGGTGCAGGTGACGTACT
Ctnna2	Forward Primer	GCGAAGAGCGGGAATGAGAA
	Reverse Primer	GTCCTGAGCAACTTTACTCTGTG
Ctnnb1	Forward Primer	ATGGAGCCGGACAGAAAAGC
	Reverse Primer	CTTGCCACTCAGGGAAGGA
Ep300	Forward Primer	AAATGTTCCCTTACTGGAGGCA
	Reverse Primer	GTCATCGGAGCTACTGTCTGA
Itpr1	Forward Primer	CGTTTTGAGTTTGAAGGCGTTT
	Reverse Primer	CATCTTGCGCCAATTCCCG
mTOR	Forward Primer	GCTTTGACGCAGGTGCTAAG
	Reverse Primer	TGTCCCCATAACCGGAGTAGG
Mytl1	Forward Primer	TGGTCACGTCAGTGGCAAATA
	Reverse Primer	TGCAAATGGTTTTCGCTTGGG
Nf1	Forward Primer	CGCAGCAGCACCCACATTTAC
	Reverse Primer	ACTGTGGCGGGGACTCCTCA
Nipbl	Forward Primer	ACCAGCAAGACGATATGCTATCT
	Reverse Primer	CCTGTGGAGTAATGGGTGTTTTT
Pax6	Forward Primer	TACCAGTGTCTACCAGCCAAT
	Reverse Primer	TGCACGAGTATGAGGAGGTCT
Smarca4	Forward Primer	GAGCCAGAACGAGAAGTACCG
	Reverse Primer	CCTCAAGACGAGCAATTTCATCA
Smarcc2	Forward Primer	GCTGCCTACAAATTCAAGAGTGA
	Reverse Primer	AGGAAAATGTTAGGTCGTGACAG
Synj1	Forward Primer	GGAAGAATGTCTCATGTTCGAGT
	Reverse Primer	CCAGATAGTGCAGCATGGTATCA
Tbc1d23	Forward Primer	GATAGTTTGGCATCATGGGATGG
	Reverse Primer	CCAGGAGTAATTCTGCTGCCT
Tcf4	Forward Primer	CGAAAAGTTCCTCCGGGTTTG
	Reverse Primer	CGTAGCCGGGCTGATTCAT
Usp9x	Forward Primer	TCCAACAGAATCAGACTTCATCG
	Reverse Primer	TGGAAATGCAGGTTCCTCATCT
Rplp0	Forward Primer	GCCAAAGCTGAAGCAAAGGA
	Reverse Primer	AGGCTGACTTGGTTGCTTTG
